# Supplementary material for: The COVID-19 pandemic impact on the Polish medical personnel work: a survey and in-depth interviews study
Source: Front Public Health. 2023 Jun 13;11:1187312. doi: 10.3389/fpubh.2023.1187312 (PMC10293619; doi:10.3389/fpubh.2023.1187312)
Supplement: Supplementary file 1 [file Table_1.XLSX]

## Sheet: Sheet1
ID	W jakim stopniu w związku z pandemią SARS-CoV-2 zmienił się sposób wykonywania przez Panią/a codziennych obowiązków zawodowych?	Proszę wskazać, co się zmieniło? Proszę wybrać wszystkie odpowiedzi, które Pani/a dotyczą.	Posiadałem/am odpowiednią wiedzę i kompetencje do wykonywania zadań	Posiadałem/am odpowiednie środki ochrony osobistej do wykonywania zadań	Posiadałem/am odpowiedni sprzęt do wykonywania zadań	Istniały odpowiednie procedury, które pozwalały mi wykonywać zadania	Pracowałem/am w kompetentnym zespole, dzięki czemu mogłem/am w odpowiedni sposób wykonywać zadania	Posiadam odpowiednią wiedzę i kompetencje do wykonywania zadań	Posiadam odpowiednie środki ochrony osobistej do wykonywania zadań	Posiadam odpowiedni sprzęt do wykonywania zadań	Istniały odpowiednie procedury, które pozwalały mi wykonywać zadania2	Pracuję w kompetentnym zespole, dzięki czemu mogę w odpowiedni sposób wykonywać zadania	Czy na gruncie relacji międzyludzkich zauważył/a Pan/i zmiany w zespole, w którym Pan/Pani pracuje?	Jak często zdarzają się Panu/i sytuacje konfliktowe z rodziną pacjentów związane z ograniczeniem wizyt w szpitalach?	Jak określiłby/określiłaby Pan/i poziom zaangażowania najbliższych współpracowników w wykonywanie zadań medycznych w związku z pandemią? Proszę określić poziom zaangażowania na skali, gdzie 1 ozna...	Jak określiłby/określiłaby Pan/i poziom swojego zaangażowania w wykonywanie zadań medycznych w związku z pandemią? Proszę określić poziom zaangażowania na skali, gdzie 1 oznacza bardzo niskie, zaś...	Czego obawia się Pan/i w związku z wykonywaniem pracy w warunkach pandemii? Proszę wskazać wszystkie odpowiedzi, które opisują Pani/a odczucia:	Czy Pani/Pana zdaniem poziom zaufania pacjentów wobec pracowników służby zdrowia uległ zmianie względem czasów sprzed pandemii SARS-CoV-2?	W jakim stopniu w związku z pandemią SARS-CoV-2 zmieniło się Pani/a życie osobiste?	Proszę wskazać, co się zmieniło? Proszę wybrać wszystkie odpowiedzi, które Pani/a dotyczą:	Z jakimi negatywnymi reakcjami ze strony otoczenia zewnętrznego (np. sąsiedzi) spotkał/a się Pan/i w związku z tym, iż w pracy jest Pan/i narażony/a na zarażenie się wirusem? Proszę wskazać wszys...	Kolumna1	Proszę wskazać wszystkie źródła Pana/i wsparcia w związku z wykonywaną pracą w warunkach pandemii:	Proszę określić poziom stresu w pracy w okresie przed pandemią na skali od 1 do 6, gdzie 1 oznacza niski poziom stresu, a 6 oznacza wysoki poziom stresu.	Proszę określić poziom stresu w pracy w trakcie pandemii na skali od 1 do 6, gdzie 1 oznacza niski poziom stresu, a 6 oznacza wysoki poziom stresu.	Jakie zmiany zaobserwował/a Pan/i w nawykach i zachowaniach wśród osób, z którymi Pan/i pracuje od rozpoczęcia pandemii? Proszę wskazać wszystkie, które Pan/i zaobserwował/a.	Jakie zmiany zaobserwował/a Pan/i we własnych nawykach i zachowaniach od rozpoczęcia pandemii? Proszę wskazać wszystkie, które Pan/i zaobserwował/a.	Proszę określić poziom wypalenia zawodowego wśród pracowników medycznych z Pana/Pani najbliższego otoczenia sprzed pandemii na skali od 1 do 6, gdzie 1 oznacza bardzo niski a 6 bardzo wysoki pozio...	Proszę określić poziom wypalenia zawodowego wśród pracowników medycznych z Pana/Pani najbliższego otoczenia obecnie na skali od 1 do 6, gdzie 1 oznacza bardzo niski a 6 bardzo wysoki poziom wypale...	Czy korzystał Pan/i z pomocy psychologa/psychiatry?	Rząd podejmuje właściwe działania w walce z pandemią	Polityka informacyjna rządu w okresie pandemii jest właściwa	Polska służba zdrowia jest dobrze przygotowana do walki z wirusem	Informacje o liczbie zachorowań i zgonów przekazywane przez rząd są rzetelne	Wprowadzane obostrzenia są wystarczające, żeby opanować rozprzestrzenianie się wirusa SARS-CoV-2	Deklaracje rządu odnośnie do rezerw łóżek i sprzętu nie mają odzwierciedlenia w stanie faktycznym	Jest to wirus taki sam jak każdy inny wirus	Jest to wirus podobny do wirusa grypy	Jest to wirus bardziej zaraźliwy niż wirus grypy	Jest to wirus bardziej śmiertelny niż wirus grypy	Jest to groźny wirus, bo nie ma na niego skutecznego lekarstwa	Noszenie maseczek	Dystans społeczny	Godziny dla seniorów	Dezynfekcja rąk w sklepach itp.	Zamknięcie siłowni, fitness klubów itp.	Zamknięcie szkół	Zamknięcie restauracji	Zamknięcie placówek kultury
3	Zmienił się częściowo	Konieczność podjęcia nowych obowiązków;Konieczność wypełniania dodatkowych dokumentów;Zmiana sposobu komunikowania z pacjentem/rodziną/personelem;Więcej czynności do wykonania przy pacjencie;Większe obciążenie pracą związane ze zwiększoną absencją personelu (np. z powodu izolacji lub kwarantanny);Konieczność radzenia sobie z hejtem w mediach związanym z odgórnymi ograniczeniami dotyczącymi odwied…	Tak	Nie	Nie	Tak	Raczej się zgadzam	Raczej się zgadzam	Raczej się zgadzam	Raczej się zgadzam	Raczej się zgadzam	Raczej się zgadzam	Tak, relacje z członkami zespołu pogorszyły się	Bardzo często	5	6	Boję się tego, że zarażę swoich bliskich;Boję się tego, że będę odpowiedzialny/a za błędy popełnione w związku z wykonywaniem pracy wykraczającej poza moje kompetencje ;Boję się tego, że nie będę mieć środków ochrony osobistej;	Tak, zaufanie pacjentów zmalało	Zmieniło się częściowo	Mniej czasu / brak czasu na zadbanie o siebie (zdrowie, wygląd itp.);Ograniczenie kontaktów towarzyskich;Pogorszenie się relacji z bliskimi;	Używano wobec mnie obraźliwych słów;Unikano kontaktów ze mną i/lub z moją rodziną;		Sąsiedzi;Znajomi/przyjaciele;Koleżanki/koledzy z zespołu, w którym pracuję;Dziecko / dzieci;	3	5	Problemy z zasypianiem;Większa skłonność do konfliktów z otoczeniem;Objawy depresyjne;	Większa skłonność do konfliktów z otoczeniem;Objawy depresyjne;	4	5	Nie, nie korzystałam/em z pomocy psychologa/psychiatry, choć chciał(a)bym	Raczej się zgadzam	Raczej się zgadzam	Raczej się nie zgadzam	Raczej się zgadzam	Raczej się zgadzam	Raczej się nie zgadzam	Zdecydowanie się nie zgadzam	Zdecydowanie się nie zgadzam	Zdecydowanie się zgadzam	Zdecydowanie się zgadzam	Zdecydowanie się zgadzam	Zdecydowanie się zgadzam	Zdecydowanie się zgadzam	Raczej się nie zgadzam	Zdecydowanie się zgadzam	Raczej się zgadzam	Zdecydowanie się zgadzam	Raczej się zgadzam	Raczej się zgadzam
5	Zmienił się częściowo	Konieczność podjęcia nowych obowiązków;Konieczność wypełniania dodatkowych dokumentów;Zmiana sposobu komunikowania z pacjentem/rodziną/personelem;Większe obciążenie pracą związane ze zwiększoną absencją personelu (np. z powodu izolacji lub kwarantanny);Większe obciążenie pracą związane z koniecznością czasochłonnego ubierania się w odzież ochronną;Konieczność radzenia sobie z hejtem w mediach zwi…	Nie	Nie	Nie	Nie	Raczej się nie zgadzam	Raczej się zgadzam	Raczej się zgadzam	Raczej się nie zgadzam	Raczej się nie zgadzam	Raczej się zgadzam	Nie, nie zaobserwowałem/zaobserwowałam znaczących zmian	Bardzo często	5	4	Boję się tego, że zarażę swoich bliskich;Boję się tego, że nie będę mógł pomóc pacjentowi, bo będzie mi brakować sprzętu;Boję się tego, że nie będę mógł pomóc pacjentowi ze względu na zbyt dużą liczbę obowiązków ;Boję się tego, że będę odpowiedzialny/a za błędy popełnione w związku z wykonywaniem pracy wykraczającej poza moje kompetencje ;Boję się tego, że z przemęczenia mogę popełnić błąd ;Boję …	Tak, zaufanie pacjentów zmalało	Zmieniło się częściowo	Ograniczenie kontaktów towarzyskich;Konieczność zmiany codziennych nawyków (np. w związku nauką zdalną dziecka);Pogorszenie się relacji z bliskimi;	Używano wobec mnie obraźliwych słów;		Małżonek / partner / małżonka / partnerka;Dziecko / dzieci;Znajomi/przyjaciele;Koleżanki/koledzy z zespołu, w którym pracuję;	4	5	Problemy z zasypianiem;Większa skłonność do konfliktów z otoczeniem;	Problemy z zasypianiem;	4	4	Nie korzystałam/em z pomocy psychologa/psychiatry, bo nie czuję takiej potrzeby	Raczej się nie zgadzam	Raczej się nie zgadzam	Raczej się nie zgadzam	Raczej się nie zgadzam	Raczej się zgadzam	Raczej się nie zgadzam	Raczej się nie zgadzam	Raczej się nie zgadzam	Raczej się zgadzam	Raczej się zgadzam	Raczej się zgadzam	Zdecydowanie się zgadzam	Zdecydowanie się zgadzam	Raczej się nie zgadzam	Raczej się nie zgadzam	Raczej się zgadzam	Raczej się zgadzam	Raczej się zgadzam	Raczej się zgadzam
7	Zmienił się częściowo	Wydłużone dyżury / godziny pracy;Konieczność podjęcia nowych obowiązków;Zmiana sposobu komunikowania z pacjentem/rodziną/personelem;Większe obciążenie pracą związane ze zwiększoną absencją personelu (np. z powodu izolacji lub kwarantanny);Większe obciążenie pracą związane z koniecznością czasochłonnego ubierania się w odzież ochronną;Ograniczenie możliwości podejmowania pracy w innych ośrodkach p…	Nie	Nie	Nie	Nie	Raczej się nie zgadzam	Raczej się zgadzam	Raczej się zgadzam	Raczej się zgadzam	Raczej się nie zgadzam	Raczej się zgadzam	Tak, relacje z członkami zespołu polepszyły się	Rzadko	6	6	Boję się tego, że nie będę mógł pomóc pacjentowi, bo będzie mi brakować sprzętu;Boję się tego, że zarażę swoich bliskich;Boję się tego, że nie będę mieć środków ochrony osobistej;Boję się śmierci pacjenta ;	Tak, zaufanie pacjentów wzrosło	Zmieniło się częściowo	Mniej czasu / brak czasu na zadbanie o siebie (zdrowie, wygląd itp.);Ograniczenie kontaktów towarzyskich;Pogorszenie się relacji z bliskimi;	Nie spotkałem/am się z żadnymi negatywnymi reakcjami;		Małżonek / partner / małżonka / partnerka;Dziecko / dzieci;Wnuk / wnuki;Znajomi/przyjaciele;Koleżanki/koledzy z zespołu, w którym pracuję;	4	6	Problemy z zasypianiem;Objawy depresyjne;	Problemy z zasypianiem;Objawy depresyjne;	3	5	Nie korzystałam/em z pomocy psychologa/psychiatry, bo nie czuję takiej potrzeby	Zdecydowanie się nie zgadzam	Raczej się nie zgadzam	Zdecydowanie się nie zgadzam	Raczej się nie zgadzam	Raczej się zgadzam	Raczej się zgadzam	Raczej się nie zgadzam	Zdecydowanie się nie zgadzam	Zdecydowanie się zgadzam	Zdecydowanie się zgadzam	Raczej się zgadzam	Zdecydowanie się zgadzam	Zdecydowanie się zgadzam	Zdecydowanie się zgadzam	Zdecydowanie się zgadzam	Raczej się nie zgadzam	Raczej się zgadzam	Raczej się nie zgadzam	Raczej się nie zgadzam
8	Zmienił się częściowo	Więcej czynności do wykonania przy pacjencie;Konieczność podjęcia nowych obowiązków;Zmiana sposobu komunikowania z pacjentem/rodziną/personelem;Większe obciążenie pracą związane z koniecznością czasochłonnego ubierania się w odzież ochronną;	Tak	Nie	Nie	Nie	Raczej się zgadzam	Raczej się zgadzam	Raczej się nie zgadzam	Raczej się nie zgadzam	Raczej się nie zgadzam	Raczej się zgadzam	Nie, nie zaobserwowałem/zaobserwowałam znaczących zmian	Często	5	5	Boję się tego, że się zarażę;Boję się tego, że zarażę swoich bliskich;Boję się tego, że nie będę mógł pomóc pacjentowi, bo będzie mi brakować sprzętu;Boję się tego, że nie będę mógł pomóc pacjentowi ze względu na zbyt dużą liczbę obowiązków ;Boję się tego, że z przemęczenia mogę popełnić błąd ;Boję się tego, że nie będę mieć środków ochrony osobistej;Boję się tego, że będę odpowiedzialny/a za błę…	Tak, zaufanie pacjentów zmalało	Zmieniło się częściowo	Ograniczenie kontaktów towarzyskich;Pogorszenie się relacji z bliskimi;	Nie spotkałem/am się z żadnymi negatywnymi reakcjami;		Małżonek / partner / małżonka / partnerka;Dziecko / dzieci;Wnuk / wnuki;Koleżanki/koledzy z zespołu, w którym pracuję;	6	6	Problemy z zasypianiem;	Żadne z powyższych;	6	6	Nie, nie korzystałam/em z pomocy psychologa/psychiatry, choć chciał(a)bym	Raczej się nie zgadzam	Zdecydowanie się nie zgadzam	Zdecydowanie się nie zgadzam	Zdecydowanie się nie zgadzam	Raczej się nie zgadzam	Zdecydowanie się zgadzam	Raczej się nie zgadzam	Raczej się zgadzam	Zdecydowanie się zgadzam	Raczej się zgadzam	Raczej się zgadzam	Raczej się zgadzam	Raczej się zgadzam	Zdecydowanie się nie zgadzam	Zdecydowanie się zgadzam	Zdecydowanie się nie zgadzam	Raczej się nie zgadzam	Zdecydowanie się nie zgadzam	Zdecydowanie się nie zgadzam
9	Zmienił się całkowicie	Konieczność podjęcia nowych obowiązków;Więcej czynności do wykonania przy pacjencie;Zmiana sposobu komunikowania z pacjentem/rodziną/personelem;Większe obciążenie pracą związane ze zwiększoną absencją personelu (np. z powodu izolacji lub kwarantanny);Większe obciążenie pracą związane z koniecznością czasochłonnego ubierania się w odzież ochronną;Ograniczenie możliwości podejmowania pracy w innych…	Nie	Nie	Tak	Tak	Raczej się nie zgadzam	Raczej się zgadzam	Zdecydowanie się zgadzam	Zdecydowanie się zgadzam	Raczej się nie zgadzam	Raczej się zgadzam	Tak, relacje z członkami zespołu pogorszyły się	Bardzo rzadko	4	6	Boję się tego, że nie będę mógł pomóc pacjentowi, bo będzie mi brakować sprzętu;Boję się tego, że zarażę swoich bliskich;	Tak, zaufanie pacjentów zmalało	Zmieniło się częściowo	Mniej czasu / brak czasu wolnego;Ograniczenie kontaktów towarzyskich;	Unikano kontaktów ze mną i/lub z moją rodziną;		Dziecko / dzieci;Dalsza rodzina;Znajomi/przyjaciele;	4	5	Problemy z zasypianiem;Większa skłonność do konfliktów z otoczeniem;	Problemy z zasypianiem;	3	5	Nie korzystałam/em z pomocy psychologa/psychiatry, bo nie czuję takiej potrzeby	Raczej się nie zgadzam	Raczej się nie zgadzam	Zdecydowanie się nie zgadzam	Zdecydowanie się nie zgadzam	Zdecydowanie się nie zgadzam	Zdecydowanie się nie zgadzam	Raczej się nie zgadzam	Raczej się zgadzam	Zdecydowanie się zgadzam	Raczej się nie zgadzam	Raczej się zgadzam	Zdecydowanie się zgadzam	Zdecydowanie się zgadzam	Raczej się nie zgadzam	Zdecydowanie się zgadzam	Raczej się nie zgadzam	Raczej się nie zgadzam	Raczej się nie zgadzam	Raczej się nie zgadzam
10	Zmienił się w niewielkim stopniu	Większe obciążenie pracą związane ze zwiększoną absencją personelu (np. z powodu izolacji lub kwarantanny);	Tak	Nie	Tak	Tak	Zdecydowanie się zgadzam	Zdecydowanie się zgadzam	Raczej się zgadzam	Raczej się zgadzam	Raczej się zgadzam	Raczej się zgadzam	Nie, nie zaobserwowałem/zaobserwowałam znaczących zmian	Często	5	5	Boję się tego, że zarażę swoich bliskich;	Tak, zaufanie pacjentów zmalało	Zmieniło się częściowo	Ograniczenie kontaktów towarzyskich;	Nie spotkałem/am się z żadnymi negatywnymi reakcjami;		Dziecko / dzieci;Koleżanki/koledzy z zespołu, w którym pracuję;	4	4	Większa skłonność do konfliktów z otoczeniem;	Żadne z powyższych;	3	3	Nie korzystałam/em z pomocy psychologa/psychiatry, bo nie czuję takiej potrzeby	Raczej się zgadzam	Raczej się zgadzam	Raczej się nie zgadzam	Raczej się zgadzam	Raczej się zgadzam	Raczej się zgadzam	Raczej się nie zgadzam	Raczej się nie zgadzam	Raczej się zgadzam	Raczej się zgadzam	Raczej się zgadzam	Zdecydowanie się zgadzam	Zdecydowanie się zgadzam	Raczej się zgadzam	Zdecydowanie się zgadzam	Raczej się zgadzam	Raczej się zgadzam	Raczej się zgadzam	Raczej się zgadzam
11	Zmienił się częściowo	Zmiana sposobu komunikowania z pacjentem/rodziną/personelem;Większe obciążenie pracą związane z koniecznością czasochłonnego ubierania się w odzież ochronną;	Nie	Nie	Nie	Nie	Zdecydowanie się nie zgadzam	Raczej się zgadzam	Raczej się zgadzam	Raczej się zgadzam	Zdecydowanie się nie zgadzam	Raczej się zgadzam	Tak, relacje z członkami zespołu pogorszyły się	Często	5	5	Boję się tego, że się zarażę;Boję się tego, że zarażę swoich bliskich;Boję się tego, że nie będę mógł pomóc pacjentowi, bo będzie mi brakować sprzętu;Boję się tego, że nie będę mógł pomóc pacjentowi ze względu na zbyt dużą liczbę obowiązków ;Boję się tego, że będę odpowiedzialny/a za błędy popełnione w związku z wykonywaniem pracy wykraczającej poza moje kompetencje ;Boję się tego, że z przemęcze…	Tak, zaufanie pacjentów zmalało	Zmieniło się częściowo	Mniej czasu / brak czasu na zadbanie o siebie (zdrowie, wygląd itp.);Ograniczenie kontaktów towarzyskich;Mniej czasu dla rodziny;Konieczność zmiany codziennych nawyków (np. w związku nauką zdalną dziecka);Pogorszenie się relacji z bliskimi;	Nie spotkałem/am się z żadnymi negatywnymi reakcjami;		Małżonek / partner / małżonka / partnerka;Dziecko / dzieci;Bezpośredni przełożony;Dalsza rodzina;Koleżanki/koledzy z zespołu, w którym pracuję;	3	6	Problemy z zasypianiem;Większa skłonność do konfliktów z otoczeniem;	Większa skłonność do konfliktów z otoczeniem;Spożywanie większej liczby posiłków niż dotychczas;	2	5	Nie korzystałam/em z pomocy psychologa/psychiatry, bo nie czuję takiej potrzeby	Zdecydowanie się nie zgadzam	Zdecydowanie się nie zgadzam	Zdecydowanie się nie zgadzam	Zdecydowanie się nie zgadzam	Zdecydowanie się nie zgadzam	Zdecydowanie się nie zgadzam	Zdecydowanie się nie zgadzam	Zdecydowanie się nie zgadzam	Raczej się zgadzam	Zdecydowanie się zgadzam	Zdecydowanie się zgadzam	Zdecydowanie się zgadzam	Zdecydowanie się zgadzam	Zdecydowanie się zgadzam	Zdecydowanie się zgadzam	Raczej się nie zgadzam	Raczej się nie zgadzam	Zdecydowanie się zgadzam	Raczej się zgadzam
16	Zmienił się całkowicie	Konieczność podjęcia nowych obowiązków;Zmiana sposobu komunikowania z pacjentem/rodziną/personelem;Większe obciążenie pracą związane ze zwiększoną absencją personelu (np. z powodu izolacji lub kwarantanny);Większe obciążenie pracą związane z koniecznością czasochłonnego ubierania się w odzież ochronną;Konieczność radzenia sobie z hejtem w mediach związanym z odgórnymi ograniczeniami dotyczącymi o…	Nie	Nie	Tak	Nie	Raczej się nie zgadzam	Raczej się zgadzam	Zdecydowanie się nie zgadzam	Raczej się nie zgadzam	Zdecydowanie się nie zgadzam	Raczej się nie zgadzam	Tak, relacje z członkami zespołu pogorszyły się	Często	6	6	Boję się tego, że zarażę swoich bliskich;Boję się tego, że się zarażę;Boję się tego, że nie będę mógł pomóc pacjentowi ze względu na zbyt dużą liczbę obowiązków ;Boję się tego, że będę odpowiedzialny/a za błędy popełnione w związku z wykonywaniem pracy wykraczającej poza moje kompetencje ;Boję się tego, że z przemęczenia mogę popełnić błąd ;Boję się tego, że nie będę mieć środków ochrony osobiste…	Tak, zaufanie pacjentów zdecydowanie zmalało	Zmieniło się całkowicie	Ograniczenie kontaktów towarzyskich;Konieczność zmiany codziennych nawyków (np. w związku nauką zdalną dziecka);Pogorszenie się stanu zdrowia;	Nie spotkałem/am się z żadnymi negatywnymi reakcjami;		Małżonek / partner / małżonka / partnerka;Dziecko / dzieci;Koleżanki/koledzy z zespołu, w którym pracuję;	2	6	Problemy z zasypianiem;Większa skłonność do konfliktów z otoczeniem;Spożywanie mniejszej liczby posiłków niż dotychczas;	Problemy z zasypianiem;Większa skłonność do konfliktów z otoczeniem;Objawy depresyjne;	4	6	Nie korzystałam/em z pomocy psychologa/psychiatry, bo nie czuję takiej potrzeby	Raczej się zgadzam	Raczej się zgadzam	Raczej się nie zgadzam	Raczej się nie zgadzam	Zdecydowanie się nie zgadzam	Raczej się nie zgadzam	Zdecydowanie się nie zgadzam	Zdecydowanie się nie zgadzam	Zdecydowanie się zgadzam	Zdecydowanie się zgadzam	Zdecydowanie się zgadzam	Zdecydowanie się zgadzam	Zdecydowanie się zgadzam	Zdecydowanie się zgadzam	Zdecydowanie się zgadzam	Zdecydowanie się zgadzam	Zdecydowanie się zgadzam	Zdecydowanie się zgadzam	Zdecydowanie się zgadzam
17	Zmienił się częściowo	Wydłużone dyżury / godziny pracy;Konieczność podjęcia nowych obowiązków;Konieczność wypełniania dodatkowych dokumentów;Większe obciążenie pracą związane ze zwiększoną absencją personelu (np. z powodu izolacji lub kwarantanny);Ograniczenie możliwości podejmowania pracy w innych ośrodkach poza podstawowym miejscem pracy;	Nie	Nie	Nie	Nie	Zdecydowanie się nie zgadzam	Zdecydowanie się zgadzam	Zdecydowanie się zgadzam	Zdecydowanie się zgadzam	Raczej się zgadzam	Raczej się zgadzam	Tak, relacje z członkami zespołu pogorszyły się	Często	3	6	Boję się tego, że się zarażę;Boję się tego, że zarażę swoich bliskich;Boję się tego, że nie będę mógł pomóc pacjentowi, bo będzie mi brakować sprzętu;Boję się tego, że nie będę mieć środków ochrony osobistej;	Tak, zaufanie pacjentów zmalało	Zmieniło się częściowo	Mniej czasu dla rodziny;Mniej czasu / brak czasu wolnego;Mniej czasu / brak czasu na zadbanie o siebie (zdrowie, wygląd itp.);Ograniczenie kontaktów towarzyskich;	Nie spotkałem/am się z żadnymi negatywnymi reakcjami;		Małżonek / partner / małżonka / partnerka;Dziecko / dzieci;Znajomi/przyjaciele;Psycholog/psychiatra ;Koleżanki/koledzy z zespołu, w którym pracuję;	2	5	Problemy z zasypianiem;Picie alkoholu;Większa skłonność do konfliktów z otoczeniem;	Problemy z zasypianiem;Spożywanie większej liczby posiłków niż dotychczas;	3	5	Tak, korzystałam/em z pomocy psychologa/psychiatry zatrudnionego przez jednostkę, w której pracuję	Zdecydowanie się nie zgadzam	Raczej się nie zgadzam	Zdecydowanie się nie zgadzam	Zdecydowanie się nie zgadzam	Raczej się nie zgadzam	Zdecydowanie się nie zgadzam	Zdecydowanie się nie zgadzam	Zdecydowanie się nie zgadzam	Zdecydowanie się zgadzam	Zdecydowanie się zgadzam	Zdecydowanie się zgadzam	Zdecydowanie się zgadzam	Zdecydowanie się zgadzam	Raczej się nie zgadzam	Zdecydowanie się zgadzam	Raczej się nie zgadzam	Zdecydowanie się nie zgadzam	Raczej się nie zgadzam	Raczej się nie zgadzam
18	Zmienił się częściowo	Konieczność podjęcia nowych obowiązków;Zmiana sposobu komunikowania z pacjentem/rodziną/personelem;Większe obciążenie pracą związane ze zwiększoną absencją personelu (np. z powodu izolacji lub kwarantanny);	Nie	Tak	Tak	Nie	Raczej się nie zgadzam	Raczej się zgadzam	Zdecydowanie się zgadzam	Zdecydowanie się zgadzam	Raczej się zgadzam	Raczej się zgadzam	Tak, relacje z członkami zespołu pogorszyły się	W ogóle	5	5	Boję się tego, że się zarażę;	Tak, zaufanie pacjentów zmalało	Zmieniło się częściowo	Ograniczenie kontaktów towarzyskich;Konieczność zmiany codziennych nawyków (np. w związku nauką zdalną dziecka);	Nie spotkałem/am się z żadnymi negatywnymi reakcjami;		Małżonek / partner / małżonka / partnerka;Dziecko / dzieci;	4	5	Żadne z powyższych;	Picie alkoholu;Objawy depresyjne;	4	5	Nie, nie korzystałam/em z pomocy psychologa/psychiatry, choć chciał(a)bym	Zdecydowanie się nie zgadzam	Zdecydowanie się nie zgadzam	Raczej się nie zgadzam	Zdecydowanie się nie zgadzam	Raczej się nie zgadzam	Raczej się nie zgadzam	Raczej się zgadzam	Raczej się nie zgadzam	Zdecydowanie się zgadzam	Zdecydowanie się zgadzam	Zdecydowanie się zgadzam	Raczej się zgadzam	Raczej się zgadzam	Zdecydowanie się nie zgadzam	Zdecydowanie się zgadzam	Zdecydowanie się nie zgadzam	Zdecydowanie się nie zgadzam	Zdecydowanie się nie zgadzam	Zdecydowanie się nie zgadzam
20	Zmienił się częściowo	Konieczność wypełniania dodatkowych dokumentów;Zmiana sposobu komunikowania z pacjentem/rodziną/personelem;Większe obciążenie pracą związane ze zwiększoną absencją personelu (np. z powodu izolacji lub kwarantanny);Konieczność radzenia sobie z hejtem w mediach związanym z odgórnymi ograniczeniami dotyczącymi odwiedzin pacjentów;	Tak	Nie	Nie	Nie	Raczej się zgadzam	Raczej się zgadzam	Raczej się zgadzam	Raczej się nie zgadzam	Raczej się zgadzam	Raczej się zgadzam	Tak, relacje z członkami zespołu pogorszyły się	Rzadko	4	5	Boję się tego, że zarażę swoich bliskich;Boję się tego, że nie będę mógł pomóc pacjentowi, bo będzie mi brakować sprzętu;	Tak, zaufanie pacjentów zmalało	Zmieniło się częściowo	Mniej czasu / brak czasu na zadbanie o siebie (zdrowie, wygląd itp.);Ograniczenie kontaktów towarzyskich;Konieczność zmiany codziennych nawyków (np. w związku nauką zdalną dziecka);	Nie spotkałem/am się z żadnymi negatywnymi reakcjami;		Małżonek / partner / małżonka / partnerka;Dziecko / dzieci;Wiara / religia;Dalsza rodzina;Znajomi/przyjaciele;	5	5	Większa skłonność do konfliktów z otoczeniem;	Większa skłonność do konfliktów z otoczeniem;zmęczenie;	4	5	Nie korzystałam/em z pomocy psychologa/psychiatry, bo nie czuję takiej potrzeby	Raczej się zgadzam	Raczej się nie zgadzam	Raczej się nie zgadzam	Raczej się nie zgadzam	Raczej się nie zgadzam	Raczej się nie zgadzam	Raczej się nie zgadzam	Raczej się nie zgadzam	Raczej się zgadzam	Raczej się zgadzam	Zdecydowanie się zgadzam	Raczej się zgadzam	Raczej się zgadzam	Zdecydowanie się nie zgadzam	Raczej się zgadzam	Raczej się zgadzam	Raczej się nie zgadzam	Raczej się zgadzam	Raczej się nie zgadzam
21	Zmienił się częściowo	Konieczność podjęcia nowych obowiązków;Konieczność wypełniania dodatkowych dokumentów;Zmiana sposobu komunikowania z pacjentem/rodziną/personelem;Większe obciążenie pracą związane ze zwiększoną absencją personelu (np. z powodu izolacji lub kwarantanny);	Nie	Nie	Tak	Nie	Raczej się nie zgadzam	Raczej się zgadzam	Zdecydowanie się zgadzam	Zdecydowanie się zgadzam	Raczej się zgadzam	Raczej się zgadzam	Tak, relacje z członkami zespołu pogorszyły się	Często	4	4	Boję się tego, że się zarażę;Boję się tego, że zarażę swoich bliskich;Boję się tego, że będę odpowiedzialny/a za błędy popełnione w związku z wykonywaniem pracy wykraczającej poza moje kompetencje ;Boję się tego, że z przemęczenia mogę popełnić błąd ;Boję się śmierci pacjenta ;Boję się własnej śmierci;	Tak, zaufanie pacjentów zdecydowanie zmalało	Zmieniło się częściowo	Mniej czasu dla rodziny;Mniej czasu / brak czasu wolnego;Mniej czasu / brak czasu na zadbanie o siebie (zdrowie, wygląd itp.);Ograniczenie kontaktów towarzyskich;Konieczność zmiany codziennych nawyków (np. w związku nauką zdalną dziecka);Pogorszenie się stanu zdrowia;Kryzys w relacjach z partnerem/partnerką/mężem/żoną;	Unikano kontaktów ze mną i/lub z moją rodziną;		Małżonek / partner / małżonka / partnerka;Dziecko / dzieci;Wiara / religia;	6	6	Picie alkoholu;Zażywanie leków uspokajających;Problemy z zasypianiem;Większa skłonność do konfliktów z otoczeniem;	Zażywanie leków uspokajających;Problemy z zasypianiem;Większa skłonność do konfliktów z otoczeniem;	5	5	Nie korzystałam/em z pomocy psychologa/psychiatry, bo nie czuję takiej potrzeby	Zdecydowanie się nie zgadzam	Zdecydowanie się nie zgadzam	Zdecydowanie się nie zgadzam	Zdecydowanie się nie zgadzam	Raczej się nie zgadzam	Zdecydowanie się nie zgadzam	Zdecydowanie się nie zgadzam	Zdecydowanie się nie zgadzam	Zdecydowanie się zgadzam	Zdecydowanie się zgadzam	Zdecydowanie się zgadzam	Zdecydowanie się zgadzam	Zdecydowanie się zgadzam	Raczej się zgadzam	Zdecydowanie się zgadzam	Zdecydowanie się zgadzam	Zdecydowanie się zgadzam	Zdecydowanie się zgadzam	Zdecydowanie się zgadzam
22	Zmienił się w niewielkim stopniu	Zmiana sposobu komunikowania z pacjentem/rodziną/personelem;Konieczność wypełniania dodatkowych dokumentów;	Tak	Tak	Tak	Tak	Zdecydowanie się zgadzam	Zdecydowanie się zgadzam	Zdecydowanie się zgadzam	Zdecydowanie się zgadzam	Zdecydowanie się zgadzam	Zdecydowanie się zgadzam	Nie, nie zaobserwowałem/zaobserwowałam znaczących zmian	Bardzo rzadko	3	3	Boję się tego, że zarażę swoich bliskich;	Nie, poziom zaufania nie zmienił się	Zmieniło się w niewielkim stopniu	Ograniczenie kontaktów towarzyskich;Pogorszenie się relacji z bliskimi;	Nie spotkałem/am się z żadnymi negatywnymi reakcjami;		Dziecko / dzieci;Wnuk / wnuki;Sąsiedzi;Dalsza rodzina;Znajomi/przyjaciele;Koleżanki/koledzy z zespołu, w którym pracuję;	3	3	Żadne z powyższych;	Problemy z zasypianiem;Spożywanie większej liczby posiłków niż dotychczas;	3	3	Nie korzystałam/em z pomocy psychologa/psychiatry, bo nie czuję takiej potrzeby	Raczej się nie zgadzam	Raczej się nie zgadzam	Zdecydowanie się nie zgadzam	Raczej się nie zgadzam	Raczej się nie zgadzam	Raczej się nie zgadzam	Raczej się zgadzam	Zdecydowanie się zgadzam	Zdecydowanie się zgadzam	Zdecydowanie się zgadzam	Zdecydowanie się zgadzam	Zdecydowanie się zgadzam	Zdecydowanie się zgadzam	Raczej się zgadzam	Zdecydowanie się zgadzam	Raczej się nie zgadzam	Zdecydowanie się nie zgadzam	Raczej się nie zgadzam	Raczej się nie zgadzam
24	Zmienił się częściowo	Konieczność wypełniania dodatkowych dokumentów;Zmiana sposobu komunikowania z pacjentem/rodziną/personelem;Większe obciążenie pracą związane z koniecznością czasochłonnego ubierania się w odzież ochronną;	Nie	Nie	Tak	Nie	Raczej się zgadzam	Raczej się zgadzam	Raczej się zgadzam	Raczej się zgadzam	Raczej się nie zgadzam	Raczej się zgadzam	Nie, nie zaobserwowałem/zaobserwowałam znaczących zmian	Bardzo rzadko	4	4	Boję się tego, że się zarażę;Boję się tego, że zarażę swoich bliskich;Boję się tego, że będę odpowiedzialny/a za błędy popełnione w związku z wykonywaniem pracy wykraczającej poza moje kompetencje ;	Tak, zaufanie pacjentów wzrosło	Zmieniło się częściowo	Ograniczenie kontaktów towarzyskich;	Nie spotkałem/am się z żadnymi negatywnymi reakcjami;		Nikt mnie nie wspiera;	4	5	Unikanie kontaktów miedzyludzkich;	Unkikanie kontaktów społecznych;	4	4	Nie korzystałam/em z pomocy psychologa/psychiatry, bo nie czuję takiej potrzeby	Raczej się nie zgadzam	Zdecydowanie się nie zgadzam	Zdecydowanie się nie zgadzam	Raczej się nie zgadzam	Raczej się nie zgadzam	Raczej się zgadzam	Zdecydowanie się nie zgadzam	Zdecydowanie się nie zgadzam	Raczej się zgadzam	Zdecydowanie się zgadzam	Zdecydowanie się zgadzam	Zdecydowanie się zgadzam	Zdecydowanie się zgadzam	Raczej się nie zgadzam	Raczej się zgadzam	Raczej się zgadzam	Raczej się zgadzam	Zdecydowanie się zgadzam	Raczej się zgadzam
26	Zmienił się częściowo	Konieczność podjęcia nowych obowiązków;Konieczność wypełniania dodatkowych dokumentów;Zmiana sposobu komunikowania z pacjentem/rodziną/personelem;Większe obciążenie pracą związane ze zwiększoną absencją personelu (np. z powodu izolacji lub kwarantanny);	Nie	Nie	Tak	Tak	Raczej się zgadzam	Zdecydowanie się zgadzam	Zdecydowanie się zgadzam	Zdecydowanie się zgadzam	Zdecydowanie się zgadzam	Zdecydowanie się zgadzam	Nie, nie zaobserwowałem/zaobserwowałam znaczących zmian	Często	4	4	Boję się tego, że się zarażę;Boję się tego, że zarażę swoich bliskich;	Nie, poziom zaufania nie zmienił się	Zmieniło się w niewielkim stopniu	Konieczność czasowego wyprowadzenia się z domu;Ograniczenie kontaktów towarzyskich;Mniej czasu dla rodziny;	Nie spotkałem/am się z żadnymi negatywnymi reakcjami;		Dalsza rodzina;Znajomi/przyjaciele;Koleżanki/koledzy z zespołu, w którym pracuję;Pacjenci;Firmy farmaceutyczne;	2	5	Żadne z powyższych;	Żadne z powyższych;	2	2	Nie korzystałam/em z pomocy psychologa/psychiatry, bo nie czuję takiej potrzeby	Raczej się nie zgadzam	Raczej się nie zgadzam	Raczej się nie zgadzam	Raczej się nie zgadzam	Raczej się zgadzam	Raczej się nie zgadzam	Zdecydowanie się nie zgadzam	Zdecydowanie się nie zgadzam	Zdecydowanie się zgadzam	Zdecydowanie się zgadzam	Zdecydowanie się zgadzam	Zdecydowanie się zgadzam	Zdecydowanie się zgadzam	Raczej się zgadzam	Zdecydowanie się zgadzam	Raczej się zgadzam	Raczej się zgadzam	Raczej się zgadzam	Raczej się zgadzam
27	Zmienił się częściowo	Większe obciążenie pracą związane ze zwiększoną absencją personelu (np. z powodu izolacji lub kwarantanny);Ograniczenie możliwości podejmowania pracy w innych ośrodkach poza podstawowym miejscem pracy;Konieczność wypełniania dodatkowych dokumentów;Konieczność podjęcia nowych obowiązków;	Nie	Tak	Tak	Nie	Raczej się zgadzam	Raczej się zgadzam	Raczej się zgadzam	Raczej się zgadzam	Raczej się zgadzam	Raczej się zgadzam	Nie, nie zaobserwowałem/zaobserwowałam znaczących zmian	Rzadko	4	5	Boję się tego, że z przemęczenia mogę popełnić błąd ;Boję się śmierci pacjenta ;Boję się własnej śmierci;Boję się tego, że nie będę mógł pomóc pacjentowi ze względu na zbyt dużą liczbę obowiązków ;	Tak, zaufanie pacjentów zmalało	Zmieniło się częściowo	Ograniczenie kontaktów towarzyskich;Mniej czasu / brak czasu na zadbanie o siebie (zdrowie, wygląd itp.);Mniej czasu dla rodziny;	Unikano kontaktów ze mną i/lub z moją rodziną;		Małżonek / partner / małżonka / partnerka;Dziecko / dzieci;Koleżanki/koledzy z zespołu, w którym pracuję;Pacjenci;	6	6	Palenie papierosów;Problemy z zasypianiem;Większa skłonność do konfliktów z otoczeniem;Objawy depresyjne;	Palenie papierosów;Problemy z zasypianiem;Większa skłonność do konfliktów z otoczeniem;	5	5	Nie korzystałam/em z pomocy psychologa/psychiatry, bo nie czuję takiej potrzeby	Raczej się zgadzam	Raczej się zgadzam	Raczej się nie zgadzam	Raczej się zgadzam	Raczej się nie zgadzam	Raczej się nie zgadzam	Zdecydowanie się nie zgadzam	Raczej się nie zgadzam	Raczej się zgadzam	Zdecydowanie się zgadzam	Raczej się zgadzam	Zdecydowanie się zgadzam	Zdecydowanie się zgadzam	Zdecydowanie się zgadzam	Zdecydowanie się zgadzam	Zdecydowanie się zgadzam	Raczej się zgadzam	Raczej się zgadzam	Zdecydowanie się zgadzam
30	Zmienił się częściowo	Konieczność wypełniania dodatkowych dokumentów;Konieczność podjęcia nowych obowiązków;	Nie	Tak	Tak	Nie	Raczej się zgadzam	Raczej się zgadzam	Zdecydowanie się zgadzam	Zdecydowanie się zgadzam	Raczej się zgadzam	Zdecydowanie się zgadzam	Nie, nie zaobserwowałem/zaobserwowałam znaczących zmian	Rzadko	5	4	Boję się tego, że zarażę swoich bliskich;Boję się tego, że będę odpowiedzialny/a za błędy popełnione w związku z wykonywaniem pracy wykraczającej poza moje kompetencje ;	Tak, zaufanie pacjentów zdecydowanie zmalało	Wcale się nie zmieniło		Nie spotkałem/am się z żadnymi negatywnymi reakcjami;		Małżonek / partner / małżonka / partnerka;Dziecko / dzieci;Znajomi/przyjaciele;Koleżanki/koledzy z zespołu, w którym pracuję;Bezpośredni przełożony;Sąsiedzi;	5	5	Żadne z powyższych;	Żadne z powyższych;	2	2	Nie korzystałam/em z pomocy psychologa/psychiatry, bo nie czuję takiej potrzeby	Zdecydowanie się nie zgadzam	Zdecydowanie się nie zgadzam	Zdecydowanie się nie zgadzam	Zdecydowanie się nie zgadzam	Zdecydowanie się nie zgadzam	Zdecydowanie się nie zgadzam	Zdecydowanie się nie zgadzam	Zdecydowanie się nie zgadzam	Zdecydowanie się zgadzam	Zdecydowanie się zgadzam	Zdecydowanie się zgadzam	Zdecydowanie się zgadzam	Zdecydowanie się zgadzam	Raczej się zgadzam	Raczej się zgadzam	Raczej się nie zgadzam	Raczej się zgadzam	Raczej się zgadzam	Raczej się nie zgadzam
31	Zmienił się częściowo	Zmiana sposobu komunikowania z pacjentem/rodziną/personelem;Większe obciążenie pracą związane ze zwiększoną absencją personelu (np. z powodu izolacji lub kwarantanny);	Tak	Tak	Tak	Tak	Raczej się zgadzam	Raczej się zgadzam	Raczej się zgadzam	Raczej się zgadzam	Raczej się zgadzam	Raczej się zgadzam	Tak, relacje z członkami zespołu pogorszyły się	Rzadko	3	3	Boję się tego, że zarażę swoich bliskich;Boję się tego, że będę odpowiedzialny/a za błędy popełnione w związku z wykonywaniem pracy wykraczającej poza moje kompetencje ;	Tak, zaufanie pacjentów wzrosło	Zmieniło się całkowicie	Mniej czasu / brak czasu na zadbanie o siebie (zdrowie, wygląd itp.);Ograniczenie kontaktów towarzyskich;Pogorszenie się stanu zdrowia;	Nie spotkałem/am się z żadnymi negatywnymi reakcjami;		Koleżanki/koledzy z zespołu, w którym pracuję;Wiara / religia;Znajomi/przyjaciele;Dziecko / dzieci;Małżonek / partner / małżonka / partnerka;	5	6	Większa skłonność do konfliktów z otoczeniem;	Picie alkoholu;Objawy depresyjne;	4	5	Nie korzystałam/em z pomocy psychologa/psychiatry, bo nie czuję takiej potrzeby	Raczej się zgadzam	Raczej się zgadzam	Raczej się nie zgadzam	Raczej się zgadzam	Raczej się zgadzam	Raczej się zgadzam	Raczej się nie zgadzam	Raczej się zgadzam	Raczej się zgadzam	Raczej się zgadzam	Raczej się nie zgadzam	Raczej się nie zgadzam	Raczej się zgadzam	Raczej się zgadzam	Raczej się zgadzam	Raczej się zgadzam	Raczej się zgadzam	Raczej się zgadzam	Raczej się zgadzam
32	Zmienił się częściowo	Zmiana sposobu komunikowania z pacjentem/rodziną/personelem;	Tak	Tak	Tak	Nie	Raczej się zgadzam	Raczej się zgadzam	Zdecydowanie się zgadzam	Zdecydowanie się zgadzam	Zdecydowanie się zgadzam	Zdecydowanie się zgadzam	Tak, relacje z członkami zespołu pogorszyły się	W ogóle	5	5	Boję się tego, że z przemęczenia mogę popełnić błąd ;	Tak, zaufanie pacjentów zdecydowanie zmalało	Zmieniło się w niewielkim stopniu	Ograniczenie kontaktów towarzyskich;Konieczność zmiany codziennych nawyków (np. w związku nauką zdalną dziecka);	Nie spotkałem/am się z żadnymi negatywnymi reakcjami;		Wiara / religia;	3	5	Większa skłonność do konfliktów z otoczeniem;	Żadne z powyższych;	3	3	Nie korzystałam/em z pomocy psychologa/psychiatry, bo nie czuję takiej potrzeby	Raczej się nie zgadzam	Zdecydowanie się nie zgadzam	Raczej się nie zgadzam	Raczej się nie zgadzam	Zdecydowanie się nie zgadzam	Zdecydowanie się zgadzam	Raczej się nie zgadzam	Raczej się zgadzam	Raczej się zgadzam	Raczej się zgadzam	Raczej się zgadzam	Raczej się zgadzam	Raczej się zgadzam	Zdecydowanie się nie zgadzam	Raczej się zgadzam	Raczej się nie zgadzam	Zdecydowanie się nie zgadzam	Zdecydowanie się nie zgadzam	Zdecydowanie się nie zgadzam
33	Zmienił się całkowicie	Konieczność podjęcia nowych obowiązków;Zmiana sposobu komunikowania z pacjentem/rodziną/personelem;Większe obciążenie pracą związane z koniecznością czasochłonnego ubierania się w odzież ochronną;Konieczność radzenia sobie z hejtem w mediach związanym z odgórnymi ograniczeniami dotyczącymi odwiedzin pacjentów;Więcej czynności do wykonania przy pacjencie;	Nie	Tak	Tak	Nie	Raczej się zgadzam	Zdecydowanie się zgadzam	Zdecydowanie się zgadzam	Zdecydowanie się zgadzam	Raczej się zgadzam	Raczej się zgadzam	Tak, relacje z członkami zespołu pogorszyły się	Bardzo często	4	5	Boję się tego, że się zarażę;Boję się tego, że zarażę swoich bliskich;Boję się tego, że nie będę mógł pomóc pacjentowi, bo będzie mi brakować sprzętu;Boję się tego, że nie będę mógł pomóc pacjentowi ze względu na zbyt dużą liczbę obowiązków ;Boję się tego, że z przemęczenia mogę popełnić błąd ;Boję się własnej śmierci;	Tak, zaufanie pacjentów zmalało	Zmieniło się częściowo	Mniej czasu / brak czasu na zadbanie o siebie (zdrowie, wygląd itp.);Ograniczenie kontaktów towarzyskich;Kryzys w relacjach z partnerem/partnerką/mężem/żoną;	Nie spotkałem/am się z żadnymi negatywnymi reakcjami;		Nikt mnie nie wspiera;	3	6	Palenie papierosów;Zażywanie leków uspokajających;Problemy z zasypianiem;Większa skłonność do konfliktów z otoczeniem;Objawy depresyjne;	Zażywanie leków uspokajających;Problemy z zasypianiem;Objawy depresyjne;	4	6	Nie, nie korzystałam/em z pomocy psychologa/psychiatry, choć chciał(a)bym	Raczej się zgadzam	Raczej się zgadzam	Raczej się nie zgadzam	Raczej się zgadzam	Raczej się zgadzam	Zdecydowanie się zgadzam	Zdecydowanie się nie zgadzam	Zdecydowanie się nie zgadzam	Zdecydowanie się zgadzam	Zdecydowanie się zgadzam	Zdecydowanie się zgadzam	Zdecydowanie się zgadzam	Zdecydowanie się zgadzam	Zdecydowanie się nie zgadzam	Zdecydowanie się zgadzam	Zdecydowanie się zgadzam	Raczej się zgadzam	Zdecydowanie się zgadzam	Raczej się zgadzam
34	Zmienił się całkowicie	Wydłużone dyżury / godziny pracy;Praca na innym oddziale;Konieczność podjęcia nowych obowiązków;Konieczność wypełniania dodatkowych dokumentów;Więcej czynności do wykonania przy pacjencie;Zmiana sposobu komunikowania z pacjentem/rodziną/personelem;Większe obciążenie pracą związane ze zwiększoną absencją personelu (np. z powodu izolacji lub kwarantanny);Większe obciążenie pracą związane z konieczn…	Tak	Nie	Nie	Tak	Raczej się zgadzam	Zdecydowanie się zgadzam	Zdecydowanie się zgadzam	Zdecydowanie się zgadzam	Zdecydowanie się zgadzam	Zdecydowanie się zgadzam	Nie, nie zaobserwowałem/zaobserwowałam znaczących zmian	Rzadko	6	6	Boję się tego, że się zarażę;Boję się tego, że zarażę swoich bliskich;	Tak, zaufanie pacjentów zmalało	Zmieniło się całkowicie	Ograniczenie kontaktów towarzyskich;Mniej czasu dla rodziny;Pogorszenie się stanu zdrowia;Pogorszenie się relacji z bliskimi;	Unikano kontaktów ze mną i/lub z moją rodziną;		Małżonek / partner / małżonka / partnerka;Dziecko / dzieci;Bezpośredni przełożony;Koleżanki/koledzy z zespołu, w którym pracuję;	4	6	Większa skłonność do konfliktów z otoczeniem;Objawy depresyjne;	Większa skłonność do konfliktów z otoczeniem;Objawy depresyjne;	1	3	Nie, nie korzystałam/em z pomocy psychologa/psychiatry, choć chciał(a)bym	Zdecydowanie się nie zgadzam	Zdecydowanie się nie zgadzam	Zdecydowanie się nie zgadzam	Zdecydowanie się nie zgadzam	Raczej się nie zgadzam	Raczej się nie zgadzam	Zdecydowanie się nie zgadzam	Zdecydowanie się nie zgadzam	Zdecydowanie się nie zgadzam	Zdecydowanie się nie zgadzam	Zdecydowanie się nie zgadzam	Zdecydowanie się zgadzam	Zdecydowanie się zgadzam	Zdecydowanie się zgadzam	Zdecydowanie się zgadzam	Zdecydowanie się zgadzam	Zdecydowanie się zgadzam	Zdecydowanie się zgadzam	Zdecydowanie się zgadzam
36	Zmienił się całkowicie	Wydłużone dyżury / godziny pracy;Konieczność podjęcia nowych obowiązków;Konieczność wypełniania dodatkowych dokumentów;Zmiana sposobu komunikowania z pacjentem/rodziną/personelem;Większe obciążenie pracą związane ze zwiększoną absencją personelu (np. z powodu izolacji lub kwarantanny);Większe obciążenie pracą związane z koniecznością czasochłonnego ubierania się w odzież ochronną;Ograniczenie moż…	Tak	Nie	Nie	Nie	Zdecydowanie się nie zgadzam	Zdecydowanie się zgadzam	Zdecydowanie się zgadzam	Raczej się zgadzam	Zdecydowanie się zgadzam	Raczej się zgadzam	Tak, relacje z członkami zespołu pogorszyły się	Bardzo często	5	6	Boję się tego, że zarażę swoich bliskich;Boję się tego, że nie będę mógł pomóc pacjentowi, bo będzie mi brakować sprzętu;Boję się tego, że nie będę mógł pomóc pacjentowi ze względu na zbyt dużą liczbę obowiązków ;Boję się tego, że będę odpowiedzialny/a za błędy popełnione w związku z wykonywaniem pracy wykraczającej poza moje kompetencje ;Boję się tego, że z przemęczenia mogę popełnić błąd ;Boję …	Tak, zaufanie pacjentów zmalało	Zmieniło się częściowo	Mniej czasu dla rodziny;Ograniczenie kontaktów towarzyskich;Konieczność zmiany codziennych nawyków (np. w związku nauką zdalną dziecka);Pogorszenie się relacji z bliskimi;	Nie spotkałem/am się z żadnymi negatywnymi reakcjami;		Dziecko / dzieci;Dalsza rodzina;Znajomi/przyjaciele;Koleżanki/koledzy z zespołu, w którym pracuję;	4	6	Problemy z zasypianiem;Większa skłonność do konfliktów z otoczeniem;Spożywanie większej liczby posiłków niż dotychczas;Objawy depresyjne;	Problemy z zasypianiem;Spożywanie większej liczby posiłków niż dotychczas;	4	6	Nie, nie korzystałam/em z pomocy psychologa/psychiatry, choć chciał(a)bym	Raczej się nie zgadzam	Raczej się nie zgadzam	Raczej się zgadzam	Raczej się nie zgadzam	Raczej się nie zgadzam	Zdecydowanie się nie zgadzam	Zdecydowanie się nie zgadzam	Raczej się zgadzam	Zdecydowanie się zgadzam	Zdecydowanie się zgadzam	Zdecydowanie się zgadzam	Raczej się zgadzam	Raczej się zgadzam	Zdecydowanie się nie zgadzam	Raczej się zgadzam	Raczej się nie zgadzam	Raczej się nie zgadzam	Raczej się nie zgadzam	Raczej się nie zgadzam
37	Zmienił się całkowicie	Konieczność podjęcia nowych obowiązków;Zmiana sposobu komunikowania z pacjentem/rodziną/personelem;Większe obciążenie pracą związane z koniecznością czasochłonnego ubierania się w odzież ochronną;Wydłużone dyżury / godziny pracy;	Tak	Nie	Nie	Nie	Raczej się nie zgadzam	Raczej się zgadzam	Raczej się zgadzam	Raczej się zgadzam	Raczej się zgadzam	Raczej się zgadzam	Tak, relacje z członkami zespołu polepszyły się	W ogóle	4	4	Boję się tego, że będę odpowiedzialny/a za błędy popełnione w związku z wykonywaniem pracy wykraczającej poza moje kompetencje ;Boję się tego, że z przemęczenia mogę popełnić błąd ;Boję się tego, że nie będę mieć środków ochrony osobistej;Boję się tego, że się zarażę;Boję się tego, że zarażę swoich bliskich;	Nie, poziom zaufania nie zmienił się	Zmieniło się częściowo	Mniej czasu dla rodziny;Mniej czasu / brak czasu wolnego;Ograniczenie kontaktów towarzyskich;	Nie spotkałem/am się z żadnymi negatywnymi reakcjami;		Małżonek / partner / małżonka / partnerka;Dziecko / dzieci;Znajomi/przyjaciele;	5	5	Problemy z zasypianiem;Większa skłonność do konfliktów z otoczeniem;	Problemy z zasypianiem;Większa skłonność do konfliktów z otoczeniem;	3	3	Nie korzystałam/em z pomocy psychologa/psychiatry, bo nie czuję takiej potrzeby	Raczej się nie zgadzam	Zdecydowanie się nie zgadzam	Zdecydowanie się nie zgadzam	Zdecydowanie się nie zgadzam	Zdecydowanie się nie zgadzam	Zdecydowanie się nie zgadzam	Zdecydowanie się nie zgadzam	Raczej się nie zgadzam	Zdecydowanie się zgadzam	Zdecydowanie się zgadzam	Zdecydowanie się zgadzam	Zdecydowanie się zgadzam	Zdecydowanie się zgadzam	Raczej się nie zgadzam	Zdecydowanie się zgadzam	Raczej się nie zgadzam	Raczej się nie zgadzam	Zdecydowanie się nie zgadzam	Zdecydowanie się nie zgadzam
39	Zmienił się częściowo	Konieczność wypełniania dodatkowych dokumentów;Zmiana sposobu komunikowania z pacjentem/rodziną/personelem;Większe obciążenie pracą związane ze zwiększoną absencją personelu (np. z powodu izolacji lub kwarantanny);Większe obciążenie pracą związane z koniecznością czasochłonnego ubierania się w odzież ochronną;	Tak	Tak	Tak	Tak	Raczej się zgadzam	Raczej się zgadzam	Raczej się zgadzam	Raczej się zgadzam	Raczej się zgadzam	Raczej się zgadzam	Nie, nie zaobserwowałem/zaobserwowałam znaczących zmian	Bardzo rzadko	4	5	Boję się tego, że zarażę swoich bliskich;	Nie, poziom zaufania nie zmienił się	Zmieniło się w niewielkim stopniu	Ograniczenie kontaktów towarzyskich;Konieczność zmiany codziennych nawyków (np. w związku nauką zdalną dziecka);	Nie spotkałem/am się z żadnymi negatywnymi reakcjami;		Koleżanki/koledzy z zespołu, w którym pracuję;	4	6	Żadne z powyższych;	Żadne z powyższych;	4	5	Nie korzystałam/em z pomocy psychologa/psychiatry, bo nie czuję takiej potrzeby	Raczej się nie zgadzam	Zdecydowanie się nie zgadzam	Raczej się nie zgadzam	Raczej się nie zgadzam	Raczej się nie zgadzam	Raczej się nie zgadzam	Raczej się zgadzam	Raczej się nie zgadzam	Raczej się zgadzam	Raczej się nie zgadzam	Raczej się nie zgadzam	Raczej się zgadzam	Zdecydowanie się zgadzam	Raczej się nie zgadzam	Raczej się zgadzam	Raczej się zgadzam	Raczej się zgadzam	Raczej się zgadzam	Raczej się zgadzam
40	Zmienił się całkowicie	Praca na innym oddziale;Konieczność podjęcia nowych obowiązków;Konieczność wypełniania dodatkowych dokumentów;Zaznaczyłam praca na innym oddziale ale to mój oddział przemieniono na covidowy.;	Tak	Tak	Tak	Tak	Raczej się zgadzam	Raczej się zgadzam	Zdecydowanie się zgadzam	Zdecydowanie się zgadzam	Zdecydowanie się zgadzam	Zdecydowanie się zgadzam	Tak, relacje z członkami zespołu polepszyły się	W ogóle	5	6	Boję się tego, że nie będę mógł pomóc pacjentowi ze względu na zbyt dużą liczbę obowiązków ;Boję się tego, że będę odpowiedzialny/a za błędy popełnione w związku z wykonywaniem pracy wykraczającej poza moje kompetencje ;	Tak, zaufanie pacjentów zdecydowanie wzrosło	Zmieniło się częściowo	Ograniczenie kontaktów towarzyskich;Konieczność zmiany codziennych nawyków (np. w związku nauką zdalną dziecka);Pogorszenie się relacji z bliskimi;	Nie spotkałem/am się z żadnymi negatywnymi reakcjami;		Małżonek / partner / małżonka / partnerka;Dziecko / dzieci;Bezpośredni przełożony;Koleżanki/koledzy z zespołu, w którym pracuję;Wiara / religia;	3	6	Problemy z zasypianiem;Objawy depresyjne;	Problemy z zasypianiem;Objawy depresyjne;	4	4	Nie korzystałam/em z pomocy psychologa/psychiatry, bo nie czuję takiej potrzeby	Raczej się zgadzam	Raczej się zgadzam	Raczej się zgadzam	Raczej się zgadzam	Raczej się zgadzam	Raczej się nie zgadzam	Zdecydowanie się nie zgadzam	Raczej się nie zgadzam	Raczej się zgadzam	Raczej się zgadzam	Zdecydowanie się zgadzam	Zdecydowanie się zgadzam	Raczej się zgadzam	Zdecydowanie się nie zgadzam	Zdecydowanie się zgadzam	Raczej się nie zgadzam	Raczej się nie zgadzam	Raczej się zgadzam	Raczej się nie zgadzam
41	Zmienił się całkowicie	Większe obciążenie pracą związane ze zwiększoną absencją personelu (np. z powodu izolacji lub kwarantanny);Zmiana sposobu komunikowania z pacjentem/rodziną/personelem;Konieczność wypełniania dodatkowych dokumentów;Konieczność podjęcia nowych obowiązków;Więcej czynności do wykonania przy pacjencie;Większe obciążenie pracą związane z koniecznością czasochłonnego ubierania się w odzież ochronną;Prac…	Nie	Nie	Nie	Nie	Raczej się nie zgadzam	Raczej się zgadzam	Raczej się zgadzam	Raczej się zgadzam	Raczej się nie zgadzam	Raczej się zgadzam	Tak, relacje z członkami zespołu pogorszyły się	Często	2	4	Boję się tego, że nie będę mógł pomóc pacjentowi ze względu na zbyt dużą liczbę obowiązków ;Boję się tego, że będę odpowiedzialny/a za błędy popełnione w związku z wykonywaniem pracy wykraczającej poza moje kompetencje ;Boję się tego, że z przemęczenia mogę popełnić błąd ;	Nie, poziom zaufania nie zmienił się	Zmieniło się całkowicie	Mniej czasu dla rodziny;Mniej czasu / brak czasu na zadbanie o siebie (zdrowie, wygląd itp.);Ograniczenie kontaktów towarzyskich;Konieczność zmiany codziennych nawyków (np. w związku nauką zdalną dziecka);Pogorszenie się stanu zdrowia;	Nie spotkałem/am się z żadnymi negatywnymi reakcjami;		Małżonek / partner / małżonka / partnerka;Dziecko / dzieci;Wnuk / wnuki;Sąsiedzi;	5	6	Większa skłonność do konfliktów z otoczeniem;Objawy depresyjne;	Problemy z zasypianiem;Objawy depresyjne;	5	5	Nie korzystałam/em z pomocy psychologa/psychiatry, bo nie czuję takiej potrzeby	Raczej się nie zgadzam	Raczej się nie zgadzam	Raczej się nie zgadzam	Raczej się nie zgadzam	Raczej się nie zgadzam	Zdecydowanie się nie zgadzam	Raczej się zgadzam	Raczej się nie zgadzam	Raczej się zgadzam	Raczej się zgadzam	Raczej się zgadzam	Zdecydowanie się zgadzam	Zdecydowanie się zgadzam	Raczej się nie zgadzam	Raczej się zgadzam	Zdecydowanie się nie zgadzam	Raczej się nie zgadzam	Raczej się nie zgadzam	Raczej się nie zgadzam
42	Zmienił się całkowicie	Wydłużone dyżury / godziny pracy;Konieczność podjęcia nowych obowiązków;Konieczność wypełniania dodatkowych dokumentów;Zmiana sposobu komunikowania z pacjentem/rodziną/personelem;Większe obciążenie pracą związane z koniecznością czasochłonnego ubierania się w odzież ochronną;Konieczność radzenia sobie z hejtem w mediach związanym z odgórnymi ograniczeniami dotyczącymi odwiedzin pacjentów;	Nie	Nie	Nie	Tak	Raczej się zgadzam	Raczej się zgadzam	Raczej się nie zgadzam	Raczej się nie zgadzam	Raczej się zgadzam	Raczej się zgadzam	Tak, relacje z członkami zespołu pogorszyły się	Nie pracuję w szpitalu / nie mam kontaktu z rodziną pacjenta	3	5	Boję się tego, że zarażę swoich bliskich;Boję się tego, że nie będę mógł pomóc pacjentowi, bo będzie mi brakować sprzętu;Boję się tego, że nie będę mógł pomóc pacjentowi ze względu na zbyt dużą liczbę obowiązków ;Boję się tego, że będę odpowiedzialny/a za błędy popełnione w związku z wykonywaniem pracy wykraczającej poza moje kompetencje ;Boję się tego, że nie będę mieć środków ochrony osobistej;…	Tak, zaufanie pacjentów zdecydowanie zmalało	Zmieniło się całkowicie	Mniej czasu dla rodziny;Mniej czasu / brak czasu na zadbanie o siebie (zdrowie, wygląd itp.);Ograniczenie kontaktów towarzyskich;Pogorszenie się relacji z bliskimi;	Używano wobec mnie obraźliwych słów;Unikano kontaktów ze mną i/lub z moją rodziną;		Koleżanki/koledzy z zespołu, w którym pracuję;	1	5	Problemy z zasypianiem;Większa skłonność do konfliktów z otoczeniem;Objawy depresyjne;	Problemy z zasypianiem;	2	5	Nie korzystałam/em z pomocy psychologa/psychiatry, bo nie czuję takiej potrzeby	Raczej się nie zgadzam	Raczej się nie zgadzam	Raczej się nie zgadzam	Raczej się nie zgadzam	Raczej się nie zgadzam	Raczej się nie zgadzam	Raczej się zgadzam	Raczej się zgadzam	Raczej się zgadzam	Raczej się zgadzam	Raczej się zgadzam	Raczej się zgadzam	Raczej się zgadzam	Raczej się nie zgadzam	Raczej się zgadzam	Raczej się zgadzam	Raczej się zgadzam	Raczej się zgadzam	Raczej się zgadzam
43	Zmienił się w niewielkim stopniu	Konieczność wypełniania dodatkowych dokumentów;Większe obciążenie pracą związane ze zwiększoną absencją personelu (np. z powodu izolacji lub kwarantanny);Większe obciążenie pracą związane z koniecznością czasochłonnego ubierania się w odzież ochronną;	Nie	Nie	Nie	Nie	Raczej się zgadzam	Zdecydowanie się zgadzam	Zdecydowanie się zgadzam	Zdecydowanie się zgadzam	Raczej się zgadzam	Raczej się zgadzam	Nie, nie zaobserwowałem/zaobserwowałam znaczących zmian	Bardzo rzadko	6	6	Boję się tego, że zarażę swoich bliskich;Boję się śmierci pacjenta ;Boję się własnej śmierci;	Nie, poziom zaufania nie zmienił się	Zmieniło się całkowicie	Mniej czasu / brak czasu wolnego;Mniej czasu / brak czasu na zadbanie o siebie (zdrowie, wygląd itp.);Ograniczenie kontaktów towarzyskich;	Nie spotkałem/am się z żadnymi negatywnymi reakcjami;		Małżonek / partner / małżonka / partnerka;Dziecko / dzieci;Koleżanki/koledzy z zespołu, w którym pracuję;	5	6	Problemy z zasypianiem;Spożywanie mniejszej liczby posiłków niż dotychczas;	Problemy z zasypianiem;	3	3	Nie korzystałam/em z pomocy psychologa/psychiatry, bo nie czuję takiej potrzeby	Zdecydowanie się nie zgadzam	Zdecydowanie się nie zgadzam	Raczej się nie zgadzam	Raczej się nie zgadzam	Raczej się zgadzam	Raczej się nie zgadzam	Zdecydowanie się nie zgadzam	Zdecydowanie się nie zgadzam	Zdecydowanie się zgadzam	Zdecydowanie się zgadzam	Raczej się zgadzam	Zdecydowanie się zgadzam	Zdecydowanie się zgadzam	Raczej się zgadzam	Zdecydowanie się zgadzam	Raczej się nie zgadzam	Raczej się nie zgadzam	Raczej się nie zgadzam	Raczej się nie zgadzam
44	Zmienił się całkowicie	Konieczność podjęcia nowych obowiązków;Więcej czynności do wykonania przy pacjencie;Większe obciążenie pracą związane ze zwiększoną absencją personelu (np. z powodu izolacji lub kwarantanny);Większe obciążenie pracą związane z koniecznością czasochłonnego ubierania się w odzież ochronną;Ograniczenie możliwości podejmowania pracy w innych ośrodkach poza podstawowym miejscem pracy;Konieczność radze…	Nie	Nie	Nie	Nie	Raczej się nie zgadzam	Zdecydowanie się zgadzam	Raczej się zgadzam	Raczej się zgadzam	Raczej się zgadzam	Raczej się nie zgadzam	Nie, nie zaobserwowałem/zaobserwowałam znaczących zmian	W ogóle	4	5	Boję się tego, że się zarażę;Boję się tego, że zarażę swoich bliskich;Boję się tego, że nie będę mógł pomóc pacjentowi, bo będzie mi brakować sprzętu;Boję się tego, że nie będę mógł pomóc pacjentowi ze względu na zbyt dużą liczbę obowiązków ;Boję się tego, że będę odpowiedzialny/a za błędy popełnione w związku z wykonywaniem pracy wykraczającej poza moje kompetencje ;Boję się tego, że z przemęcze…	Nie, poziom zaufania nie zmienił się	Zmieniło się całkowicie	Mniej czasu / brak czasu na zadbanie o siebie (zdrowie, wygląd itp.);Ograniczenie kontaktów towarzyskich;Konieczność zmiany codziennych nawyków (np. w związku nauką zdalną dziecka);Pogorszenie się stanu zdrowia;Pogorszenie się relacji z bliskimi;	Nie spotkałem/am się z żadnymi negatywnymi reakcjami;		Małżonek / partner / małżonka / partnerka;Dziecko / dzieci;Znajomi/przyjaciele;Koleżanki/koledzy z zespołu, w którym pracuję;Wiara / religia;	3	6	Problemy z zasypianiem;Większa skłonność do konfliktów z otoczeniem;Objawy depresyjne;	Problemy z zasypianiem;Spożywanie mniejszej liczby posiłków niż dotychczas;	3	6	Nie korzystałam/em z pomocy psychologa/psychiatry, bo nie czuję takiej potrzeby	Zdecydowanie się nie zgadzam	Raczej się nie zgadzam	Raczej się nie zgadzam	Raczej się nie zgadzam	Raczej się zgadzam	Zdecydowanie się zgadzam	Zdecydowanie się nie zgadzam	Zdecydowanie się nie zgadzam	Zdecydowanie się zgadzam	Zdecydowanie się zgadzam	Zdecydowanie się zgadzam	Zdecydowanie się zgadzam	Zdecydowanie się zgadzam	Raczej się nie zgadzam	Zdecydowanie się zgadzam	Raczej się nie zgadzam	Raczej się zgadzam	Raczej się nie zgadzam	Raczej się nie zgadzam
48	Zmienił się częściowo	Wydłużone dyżury / godziny pracy;Konieczność podjęcia nowych obowiązków;Konieczność wypełniania dodatkowych dokumentów;Większe obciążenie pracą związane ze zwiększoną absencją personelu (np. z powodu izolacji lub kwarantanny);Konieczność radzenia sobie z hejtem w mediach związanym z odgórnymi ograniczeniami dotyczącymi odwiedzin pacjentów;	Nie	Nie	Nie	Nie	Raczej się zgadzam	Raczej się zgadzam	Zdecydowanie się zgadzam	Zdecydowanie się zgadzam	Raczej się zgadzam	Zdecydowanie się zgadzam	Tak, relacje z członkami zespołu polepszyły się	Nie pracuję w szpitalu / nie mam kontaktu z rodziną pacjenta	5	6	Boję się tego, że zarażę swoich bliskich;Boję się tego, że nie będę mógł pomóc pacjentowi ze względu na zbyt dużą liczbę obowiązków ;	Tak, zaufanie pacjentów wzrosło	Zmieniło się częściowo	Mniej czasu dla rodziny;Mniej czasu / brak czasu wolnego;Mniej czasu / brak czasu na zadbanie o siebie (zdrowie, wygląd itp.);Konieczność zmiany codziennych nawyków (np. w związku nauką zdalną dziecka);	Nie spotkałem/am się z żadnymi negatywnymi reakcjami;		Małżonek / partner / małżonka / partnerka;Znajomi/przyjaciele;Bezpośredni przełożony;Koleżanki/koledzy z zespołu, w którym pracuję;	3	5	Większa skłonność do konfliktów z otoczeniem;	Żadne z powyższych;	3	5	Nie korzystałam/em z pomocy psychologa/psychiatry, bo nie czuję takiej potrzeby	Raczej się nie zgadzam	Zdecydowanie się nie zgadzam	Raczej się zgadzam	Raczej się nie zgadzam	Raczej się nie zgadzam	Raczej się zgadzam	Raczej się nie zgadzam	Raczej się nie zgadzam	Raczej się zgadzam	Raczej się zgadzam	Raczej się nie zgadzam	Zdecydowanie się zgadzam	Zdecydowanie się zgadzam	Raczej się nie zgadzam	Zdecydowanie się zgadzam	Raczej się nie zgadzam	Raczej się nie zgadzam	Raczej się nie zgadzam	Raczej się nie zgadzam
50	Zmienił się całkowicie	Konieczność podjęcia nowych obowiązków;Konieczność wypełniania dodatkowych dokumentów;Więcej czynności do wykonania przy pacjencie;Większe obciążenie pracą związane z koniecznością czasochłonnego ubierania się w odzież ochronną;Zmiana sposobu komunikowania z pacjentem/rodziną/personelem;Zawieszenie badań diagnostycznych układu oddechowego czyli badań które stanowiły większosc mojego czasu pracy. …	Nie	Tak	Tak	Nie	Raczej się zgadzam	Zdecydowanie się zgadzam	Zdecydowanie się zgadzam	Raczej się zgadzam	Raczej się zgadzam	Raczej się zgadzam	Nie, nie zaobserwowałem/zaobserwowałam znaczących zmian	Nie pracuję w szpitalu / nie mam kontaktu z rodziną pacjenta	5	5	Boję się tego, że zarażę swoich bliskich;Boję się tego, że się zarażę;Boje się że fizycznie nie dam rady pracować w środkach ochrony osobistej np.maseczka przyłbica dużej ilości godzinach (diagnostyka układu oddechowego wymaga całodziennego noszenia ŚOI) ;	Nie, poziom zaufania nie zmienił się	Wcale się nie zmieniło		Nie spotkałem/am się z żadnymi negatywnymi reakcjami;		Małżonek / partner / małżonka / partnerka;Znajomi/przyjaciele;Koleżanki/koledzy z zespołu, w którym pracuję;Bezpośredni przełożony;Dalsza rodzina;	2	4	Większa skłonność do konfliktów z otoczeniem;	Żadne z powyższych;	5	4	Nie korzystałam/em z pomocy psychologa/psychiatry, bo nie czuję takiej potrzeby	Zdecydowanie się nie zgadzam	Raczej się nie zgadzam	Raczej się nie zgadzam	Zdecydowanie się nie zgadzam	Raczej się nie zgadzam	Raczej się zgadzam	Raczej się zgadzam	Zdecydowanie się nie zgadzam	Raczej się nie zgadzam	Raczej się zgadzam	Zdecydowanie się zgadzam	Raczej się zgadzam	Raczej się zgadzam	Zdecydowanie się nie zgadzam	Zdecydowanie się zgadzam	Raczej się zgadzam	Zdecydowanie się nie zgadzam	Raczej się nie zgadzam	Raczej się nie zgadzam
51	Zmienił się w niewielkim stopniu	Praca na innym oddziale;Konieczność podjęcia nowych obowiązków;Konieczność wypełniania dodatkowych dokumentów;Więcej czynności do wykonania przy pacjencie;Większe obciążenie pracą związane ze zwiększoną absencją personelu (np. z powodu izolacji lub kwarantanny);Większe obciążenie pracą związane z koniecznością czasochłonnego ubierania się w odzież ochronną;Ograniczenie możliwości podejmowania pra…	Nie	Nie	Nie	Tak	Raczej się nie zgadzam	Raczej się zgadzam	Raczej się zgadzam	Raczej się zgadzam	Raczej się zgadzam	Raczej się zgadzam	Tak, relacje z członkami zespołu pogorszyły się	Bardzo rzadko	2	4	Boję się tego, że będę odpowiedzialny/a za błędy popełnione w związku z wykonywaniem pracy wykraczającej poza moje kompetencje ;Boję się tego, że nie będę mógł pomóc pacjentowi, bo będzie mi brakować sprzętu;Boję się tego, że zarażę swoich bliskich;Boję się tego, że z przemęczenia mogę popełnić błąd ;	Nie, poziom zaufania nie zmienił się	Zmieniło się całkowicie	Mniej czasu / brak czasu wolnego;Mniej czasu / brak czasu na zadbanie o siebie (zdrowie, wygląd itp.);Ograniczenie kontaktów towarzyskich;Pogorszenie się stanu zdrowia;Pogorszenie się relacji z bliskimi;	Nie spotkałem/am się z żadnymi negatywnymi reakcjami;		Małżonek / partner / małżonka / partnerka;Koleżanki/koledzy z zespołu, w którym pracuję;	3	6	Problemy z zasypianiem;Większa skłonność do konfliktów z otoczeniem;	Problemy z zasypianiem;	2	5	Nie korzystałam/em z pomocy psychologa/psychiatry, bo nie czuję takiej potrzeby	Raczej się nie zgadzam	Zdecydowanie się nie zgadzam	Zdecydowanie się nie zgadzam	Zdecydowanie się nie zgadzam	Raczej się nie zgadzam	Raczej się nie zgadzam	Zdecydowanie się nie zgadzam	Raczej się zgadzam	Zdecydowanie się zgadzam	Zdecydowanie się zgadzam	Raczej się zgadzam	Zdecydowanie się zgadzam	Raczej się zgadzam	Raczej się nie zgadzam	Raczej się zgadzam	Raczej się zgadzam	Raczej się nie zgadzam	Raczej się nie zgadzam	Raczej się nie zgadzam
52	Zmienił się częściowo	Większe obciążenie pracą związane z koniecznością czasochłonnego ubierania się w odzież ochronną;Wydłużone dyżury / godziny pracy;	Tak	Tak	Tak	Tak	Raczej się zgadzam	Zdecydowanie się zgadzam	Zdecydowanie się zgadzam	Zdecydowanie się zgadzam	Zdecydowanie się zgadzam	Raczej się zgadzam	Tak, relacje z członkami zespołu pogorszyły się	Bardzo rzadko	3	6	Boję się tego, że się zarażę;Boję się tego, że zarażę swoich bliskich;	Tak, zaufanie pacjentów zdecydowanie wzrosło	Zmieniło się częściowo	Ograniczenie kontaktów towarzyskich;Konieczność czasowego wyprowadzenia się z domu;Mniej czasu dla rodziny;	Nie spotkałem/am się z żadnymi negatywnymi reakcjami;		Małżonek / partner / małżonka / partnerka;Dziecko / dzieci;Znajomi/przyjaciele;	4	6	Problemy z zasypianiem;Większa skłonność do konfliktów z otoczeniem;Spożywanie większej liczby posiłków niż dotychczas;	Palenie papierosów;Większa skłonność do konfliktów z otoczeniem;	6	6	Nie korzystałam/em z pomocy psychologa/psychiatry, bo nie czuję takiej potrzeby	Zdecydowanie się nie zgadzam	Zdecydowanie się nie zgadzam	Zdecydowanie się nie zgadzam	Raczej się nie zgadzam	Raczej się nie zgadzam	Zdecydowanie się zgadzam	Zdecydowanie się nie zgadzam	Raczej się zgadzam	Zdecydowanie się zgadzam	Raczej się zgadzam	Raczej się zgadzam	Zdecydowanie się zgadzam	Raczej się zgadzam	Zdecydowanie się nie zgadzam	Zdecydowanie się zgadzam	Raczej się zgadzam	Zdecydowanie się zgadzam	Raczej się zgadzam	Raczej się zgadzam
53	Zmienił się całkowicie	Wydłużone dyżury / godziny pracy;Praca na innym oddziale;Konieczność podjęcia nowych obowiązków;Konieczność wypełniania dodatkowych dokumentów;Więcej czynności do wykonania przy pacjencie;Większe obciążenie pracą związane ze zwiększoną absencją personelu (np. z powodu izolacji lub kwarantanny);Większe obciążenie pracą związane z koniecznością czasochłonnego ubierania się w odzież ochronną;Koniecz…	Nie	Nie	Nie	Nie	Zdecydowanie się nie zgadzam	Raczej się zgadzam	Zdecydowanie się zgadzam	Zdecydowanie się zgadzam	Raczej się zgadzam	Zdecydowanie się nie zgadzam	Tak, relacje z członkami zespołu pogorszyły się	Rzadko	4	5	Boję się tego, że nie będę mógł pomóc pacjentowi ze względu na zbyt dużą liczbę obowiązków ;Boję się tego, że będę odpowiedzialny/a za błędy popełnione w związku z wykonywaniem pracy wykraczającej poza moje kompetencje ;Boję się tego, że z przemęczenia mogę popełnić błąd ;	Tak, zaufanie pacjentów zdecydowanie zmalało	Zmieniło się częściowo	Mniej czasu dla rodziny;Mniej czasu / brak czasu wolnego;Mniej czasu / brak czasu na zadbanie o siebie (zdrowie, wygląd itp.);Ograniczenie kontaktów towarzyskich;Konieczność zmiany codziennych nawyków (np. w związku nauką zdalną dziecka);Pogorszenie się stanu zdrowia;	Unikano kontaktów ze mną i/lub z moją rodziną;		Małżonek / partner / małżonka / partnerka;Dziecko / dzieci;Koleżanki/koledzy z zespołu, w którym pracuję;Znajomi/przyjaciele;	3	6	Palenie papierosów;Zażywanie leków uspokajających;Problemy z zasypianiem;Większa skłonność do konfliktów z otoczeniem;Spożywanie mniejszej liczby posiłków niż dotychczas;Objawy depresyjne;	Zażywanie leków uspokajających;Problemy z zasypianiem;Większa skłonność do konfliktów z otoczeniem;Spożywanie większej liczby posiłków niż dotychczas;Objawy depresyjne;	4	2	Nie, nie korzystałam/em z pomocy psychologa/psychiatry, choć chciał(a)bym	Raczej się nie zgadzam	Raczej się nie zgadzam	Raczej się nie zgadzam	Zdecydowanie się nie zgadzam	Raczej się nie zgadzam	Zdecydowanie się nie zgadzam	Raczej się nie zgadzam	Raczej się nie zgadzam	Raczej się zgadzam	Raczej się zgadzam	Raczej się zgadzam	Zdecydowanie się zgadzam	Zdecydowanie się zgadzam	Zdecydowanie się zgadzam	Raczej się zgadzam	Raczej się nie zgadzam	Raczej się zgadzam	Raczej się nie zgadzam	Raczej się nie zgadzam
54	Zmienił się całkowicie	Praca na innym oddziale;Konieczność podjęcia nowych obowiązków;Konieczność wypełniania dodatkowych dokumentów;Więcej czynności do wykonania przy pacjencie;Zmiana sposobu komunikowania z pacjentem/rodziną/personelem;Większe obciążenie pracą związane ze zwiększoną absencją personelu (np. z powodu izolacji lub kwarantanny);Większe obciążenie pracą związane z koniecznością czasochłonnego ubierania si…	Nie	Nie	Nie	Nie	Raczej się zgadzam	Raczej się zgadzam	Raczej się zgadzam	Raczej się zgadzam	Raczej się zgadzam	Raczej się zgadzam	Nie, nie zaobserwowałem/zaobserwowałam znaczących zmian	Często	5	5	Boję się tego, że się zarażę;Boję się tego, że zarażę swoich bliskich;Boję się tego, że nie będę mógł pomóc pacjentowi ze względu na zbyt dużą liczbę obowiązków ;Boję się tego, że będę odpowiedzialny/a za błędy popełnione w związku z wykonywaniem pracy wykraczającej poza moje kompetencje ;Boję się tego, że z przemęczenia mogę popełnić błąd ;	Tak, zaufanie pacjentów zmalało	Zmieniło się częściowo	Ograniczenie kontaktów towarzyskich;	Nie spotkałem/am się z żadnymi negatywnymi reakcjami;		Małżonek / partner / małżonka / partnerka;Znajomi/przyjaciele;Koleżanki/koledzy z zespołu, w którym pracuję;	5	5	Palenie papierosów;Problemy z zasypianiem;Większa skłonność do konfliktów z otoczeniem;	Palenie papierosów;Problemy z zasypianiem;	4	6	Nie korzystałam/em z pomocy psychologa/psychiatry, bo nie czuję takiej potrzeby	Raczej się zgadzam	Raczej się zgadzam	Raczej się nie zgadzam	Raczej się zgadzam	Raczej się zgadzam	Raczej się nie zgadzam	Raczej się nie zgadzam	Raczej się nie zgadzam	Raczej się zgadzam	Raczej się zgadzam	Raczej się zgadzam	Zdecydowanie się zgadzam	Zdecydowanie się zgadzam	Raczej się nie zgadzam	Zdecydowanie się zgadzam	Raczej się zgadzam	Raczej się nie zgadzam	Raczej się zgadzam	Raczej się zgadzam
55	Zmienił się całkowicie	Konieczność wypełniania dodatkowych dokumentów;Zmiana sposobu komunikowania z pacjentem/rodziną/personelem;Większe obciążenie pracą związane ze zwiększoną absencją personelu (np. z powodu izolacji lub kwarantanny);Ograniczenie możliwości podejmowania pracy w innych ośrodkach poza podstawowym miejscem pracy;Konieczność radzenia sobie z hejtem w mediach związanym z odgórnymi ograniczeniami dotycząc…	Tak	Nie	Nie	Nie	Zdecydowanie się nie zgadzam	Zdecydowanie się zgadzam	Raczej się zgadzam	Raczej się zgadzam	Raczej się zgadzam	Raczej się zgadzam	Tak, relacje z członkami zespołu pogorszyły się	Często	3	5	Boję się tego, że zarażę swoich bliskich;Boję się tego, że z przemęczenia mogę popełnić błąd ;Boję się tego, że nie będę mieć środków ochrony osobistej;Boję się tego, że będę odpowiedzialny/a za błędy popełnione w związku z wykonywaniem pracy wykraczającej poza moje kompetencje ;	Tak, zaufanie pacjentów zmalało	Zmieniło się częściowo	Mniej czasu dla rodziny;Mniej czasu / brak czasu wolnego;Mniej czasu / brak czasu na zadbanie o siebie (zdrowie, wygląd itp.);Ograniczenie kontaktów towarzyskich;Konieczność zmiany codziennych nawyków (np. w związku nauką zdalną dziecka);Pogorszenie się stanu zdrowia;Kryzys w relacjach z partnerem/partnerką/mężem/żoną;	Nie spotkałem/am się z żadnymi negatywnymi reakcjami;		Małżonek / partner / małżonka / partnerka;Dziecko / dzieci;Znajomi/przyjaciele;Koleżanki/koledzy z zespołu, w którym pracuję;	2	5	Palenie papierosów;Problemy z zasypianiem;Większa skłonność do konfliktów z otoczeniem;Objawy depresyjne;	Palenie papierosów;Picie alkoholu;Większa skłonność do konfliktów z otoczeniem;Objawy depresyjne;	2	6	Nie, nie korzystałam/em z pomocy psychologa/psychiatry, choć chciał(a)bym	Raczej się nie zgadzam	Raczej się nie zgadzam	Zdecydowanie się nie zgadzam	Raczej się nie zgadzam	Raczej się zgadzam	Zdecydowanie się zgadzam	Raczej się nie zgadzam	Raczej się nie zgadzam	Zdecydowanie się zgadzam	Zdecydowanie się zgadzam	Zdecydowanie się zgadzam	Zdecydowanie się zgadzam	Zdecydowanie się zgadzam	Zdecydowanie się nie zgadzam	Zdecydowanie się zgadzam	Raczej się nie zgadzam	Raczej się nie zgadzam	Zdecydowanie się nie zgadzam	Zdecydowanie się nie zgadzam
59	Zmienił się całkowicie	Praca na innym oddziale;Konieczność podjęcia nowych obowiązków;Konieczność wypełniania dodatkowych dokumentów;Większe obciążenie pracą związane ze zwiększoną absencją personelu (np. z powodu izolacji lub kwarantanny);	Nie	Tak	Tak	Tak	Zdecydowanie się zgadzam	Zdecydowanie się zgadzam	Raczej się nie zgadzam	Raczej się zgadzam	Raczej się zgadzam	Raczej się zgadzam	Nie, nie zaobserwowałem/zaobserwowałam znaczących zmian	W ogóle	5	5	Boję się tego, że zarażę swoich bliskich;Boję się tego, że nie będę mógł pomóc pacjentowi ze względu na zbyt dużą liczbę obowiązków ;Boję się tego, że będę odpowiedzialny/a za błędy popełnione w związku z wykonywaniem pracy wykraczającej poza moje kompetencje ;Boję się tego, że z przemęczenia mogę popełnić błąd ;Boję się tego, że nie będę mieć środków ochrony osobistej;Boję się śmierci pacjenta ;…	Tak, zaufanie pacjentów wzrosło	Zmieniło się całkowicie	Mniej czasu dla rodziny;Pogorszenie się stanu zdrowia;	Nie spotkałem/am się z żadnymi negatywnymi reakcjami;		Dziecko / dzieci;	5	5	Problemy z zasypianiem;Spożywanie większej liczby posiłków niż dotychczas;	Problemy z zasypianiem;Objawy depresyjne;	4	6	Tak korzystałam/em prywatnie z pomocy psychologa/psychiatry	Raczej się zgadzam	Raczej się zgadzam	Raczej się nie zgadzam	Raczej się zgadzam	Raczej się zgadzam	Raczej się zgadzam	Raczej się nie zgadzam	Raczej się zgadzam	Raczej się zgadzam	Raczej się zgadzam	Zdecydowanie się zgadzam	Raczej się zgadzam	Raczej się zgadzam	Raczej się nie zgadzam	Zdecydowanie się zgadzam	Raczej się zgadzam	Raczej się zgadzam	Zdecydowanie się zgadzam	Raczej się zgadzam
60	Zmienił się częściowo	Konieczność podjęcia nowych obowiązków;Konieczność wypełniania dodatkowych dokumentów;Zmiana sposobu komunikowania z pacjentem/rodziną/personelem;Większe obciążenie pracą związane ze zwiększoną absencją personelu (np. z powodu izolacji lub kwarantanny);Większe obciążenie pracą związane z koniecznością czasochłonnego ubierania się w odzież ochronną;	Tak	Tak	Tak	Tak	Raczej się zgadzam	Raczej się zgadzam	Zdecydowanie się zgadzam	Zdecydowanie się zgadzam	Zdecydowanie się zgadzam	Raczej się zgadzam	Nie, nie zaobserwowałem/zaobserwowałam znaczących zmian	Rzadko	4	5	Boję się tego, że nie będę mógł pomóc pacjentowi ze względu na zbyt dużą liczbę obowiązków ;Boję się tego, że będę odpowiedzialny/a za błędy popełnione w związku z wykonywaniem pracy wykraczającej poza moje kompetencje ;Boję się tego, że z przemęczenia mogę popełnić błąd ;	Tak, zaufanie pacjentów wzrosło	Zmieniło się w niewielkim stopniu	Mniej czasu / brak czasu na zadbanie o siebie (zdrowie, wygląd itp.);Ograniczenie kontaktów towarzyskich;	Nie spotkałem/am się z żadnymi negatywnymi reakcjami;		Małżonek / partner / małżonka / partnerka;Dziecko / dzieci;Koleżanki/koledzy z zespołu, w którym pracuję;	4	4	Żadne z powyższych;	Żadne z powyższych;	4	4	Nie korzystałam/em z pomocy psychologa/psychiatry, bo nie czuję takiej potrzeby	Raczej się zgadzam	Raczej się zgadzam	Raczej się zgadzam	Raczej się nie zgadzam	Raczej się zgadzam	Zdecydowanie się zgadzam	Zdecydowanie się nie zgadzam	Raczej się zgadzam	Raczej się zgadzam	Zdecydowanie się zgadzam	Raczej się zgadzam	Zdecydowanie się zgadzam	Zdecydowanie się zgadzam	Raczej się nie zgadzam	Raczej się zgadzam	Raczej się zgadzam	Raczej się nie zgadzam	Raczej się nie zgadzam	Raczej się zgadzam
61	Zmienił się częściowo	Wydłużone dyżury / godziny pracy;Konieczność podjęcia nowych obowiązków;Konieczność wypełniania dodatkowych dokumentów;Zmiana sposobu komunikowania z pacjentem/rodziną/personelem;Większe obciążenie pracą związane ze zwiększoną absencją personelu (np. z powodu izolacji lub kwarantanny);Większe obciążenie pracą związane z koniecznością czasochłonnego ubierania się w odzież ochronną;	Tak	Nie	Tak	Nie	Raczej się zgadzam	Zdecydowanie się zgadzam	Zdecydowanie się zgadzam	Zdecydowanie się zgadzam	Zdecydowanie się zgadzam	Raczej się zgadzam	Nie, nie zaobserwowałem/zaobserwowałam znaczących zmian	Często	5	6	Boję się tego, że się zarażę;Boję się tego, że zarażę swoich bliskich;Boję się tego, że nie będę mieć środków ochrony osobistej;	Tak, zaufanie pacjentów wzrosło	Zmieniło się całkowicie	Mniej czasu / brak czasu na zadbanie o siebie (zdrowie, wygląd itp.);Ograniczenie kontaktów towarzyskich;Konieczność zmiany codziennych nawyków (np. w związku nauką zdalną dziecka);	Unikano kontaktów ze mną i/lub z moją rodziną;		Małżonek / partner / małżonka / partnerka;Dziecko / dzieci;Sąsiedzi;Dalsza rodzina;	4	6	Problemy z zasypianiem;Większa skłonność do konfliktów z otoczeniem;Spożywanie większej liczby posiłków niż dotychczas;Objawy depresyjne;	Objawy depresyjne;Większa skłonność do konfliktów z otoczeniem;Spożywanie większej liczby posiłków niż dotychczas;	4	5	Nie korzystałam/em z pomocy psychologa/psychiatry, bo nie czuję takiej potrzeby	Raczej się zgadzam	Raczej się zgadzam	Raczej się zgadzam	Raczej się zgadzam	Raczej się zgadzam	Raczej się nie zgadzam	Zdecydowanie się zgadzam	Zdecydowanie się zgadzam	Zdecydowanie się zgadzam	Zdecydowanie się zgadzam	Zdecydowanie się zgadzam	Zdecydowanie się zgadzam	Zdecydowanie się zgadzam	Raczej się nie zgadzam	Zdecydowanie się zgadzam	Raczej się zgadzam	Raczej się nie zgadzam	Raczej się zgadzam	Raczej się nie zgadzam
62	Zmienił się częściowo	Większe obciążenie pracą związane z koniecznością czasochłonnego ubierania się w odzież ochronną;Zmiana sposobu komunikowania z pacjentem/rodziną/personelem;Konieczność wypełniania dodatkowych dokumentów;Więcej czynności do wykonania przy pacjencie;	Nie	Nie	Nie	Nie	Zdecydowanie się zgadzam	Zdecydowanie się zgadzam	Raczej się zgadzam	Raczej się zgadzam	Raczej się nie zgadzam	Zdecydowanie się zgadzam	Nie, nie zaobserwowałem/zaobserwowałam znaczących zmian	Często	5	6	Boję się tego, że nie będę mógł pomóc pacjentowi ze względu na zbyt dużą liczbę obowiązków ;Boję się tego, że będę odpowiedzialny/a za błędy popełnione w związku z wykonywaniem pracy wykraczającej poza moje kompetencje ;Boję się tego, że z przemęczenia mogę popełnić błąd ;	Tak, zaufanie pacjentów wzrosło	Zmieniło się częściowo	Ograniczenie kontaktów towarzyskich;Pogorszenie się stanu zdrowia;	Nie spotkałem/am się z żadnymi negatywnymi reakcjami;		Dziecko / dzieci;Sąsiedzi;Znajomi/przyjaciele;Koleżanki/koledzy z zespołu, w którym pracuję;	2	5	Problemy z zasypianiem;Palenie papierosów;	Żadne z powyższych;	3	4	Nie korzystałam/em z pomocy psychologa/psychiatry, bo nie czuję takiej potrzeby	Raczej się nie zgadzam	Zdecydowanie się nie zgadzam	Raczej się nie zgadzam	Raczej się nie zgadzam	Raczej się nie zgadzam	Zdecydowanie się zgadzam	Raczej się nie zgadzam	Raczej się nie zgadzam	Raczej się zgadzam	Raczej się zgadzam	Raczej się zgadzam	Raczej się zgadzam	Raczej się zgadzam	Zdecydowanie się nie zgadzam	Raczej się zgadzam	Raczej się nie zgadzam	Raczej się nie zgadzam	Raczej się nie zgadzam	Raczej się nie zgadzam
68	Zmienił się całkowicie	Praca na innym oddziale;Konieczność podjęcia nowych obowiązków;Konieczność wypełniania dodatkowych dokumentów;Więcej czynności do wykonania przy pacjencie;Zmiana sposobu komunikowania z pacjentem/rodziną/personelem;Większe obciążenie pracą związane ze zwiększoną absencją personelu (np. z powodu izolacji lub kwarantanny);Większe obciążenie pracą związane z koniecznością czasochłonnego ubierania si…	Nie	Tak	Nie	Nie	Raczej się nie zgadzam	Raczej się zgadzam	Raczej się zgadzam	Raczej się zgadzam	Raczej się zgadzam	Raczej się zgadzam	Tak, relacje z członkami zespołu pogorszyły się	Nie pracuję w szpitalu / nie mam kontaktu z rodziną pacjenta	4	5	Boję się tego, że zarażę swoich bliskich;Boję się tego, że nie będę mógł pomóc pacjentowi ze względu na zbyt dużą liczbę obowiązków ;Boję się że nie będę mogła pomóc pacjentowi gdyż dostęp do lekarza jest utrudniony a teleporada nie zawsze jest odopwiednia;	Tak, zaufanie pacjentów wzrosło	Zmieniło się częściowo	Ograniczenie kontaktów towarzyskich;Mniej czasu dla rodziny;	Nie spotkałem/am się z żadnymi negatywnymi reakcjami;		Małżonek / partner / małżonka / partnerka;Dziecko / dzieci;Koleżanki/koledzy z zespołu, w którym pracuję;Wiara / religia;	3	5	Palenie papierosów;Objawy depresyjne;	Żadne z powyższych;	3	5	Nie korzystałam/em z pomocy psychologa/psychiatry, bo nie czuję takiej potrzeby	Raczej się zgadzam	Raczej się nie zgadzam	Raczej się nie zgadzam	Raczej się zgadzam	Raczej się zgadzam	Raczej się nie zgadzam	Raczej się zgadzam	Raczej się nie zgadzam	Raczej się zgadzam	Raczej się zgadzam	Zdecydowanie się zgadzam	Raczej się zgadzam	Raczej się zgadzam	Zdecydowanie się nie zgadzam	Raczej się zgadzam	Raczej się nie zgadzam	Raczej się zgadzam	Raczej się nie zgadzam	Raczej się nie zgadzam
70	Zmienił się całkowicie	Konieczność podjęcia nowych obowiązków;Zmiana sposobu komunikowania z pacjentem/rodziną/personelem;Konieczność wypełniania dodatkowych dokumentów;Ograniczenie możliwości podejmowania pracy w innych ośrodkach poza podstawowym miejscem pracy;	Tak	Tak	Tak	Tak	Zdecydowanie się zgadzam	Zdecydowanie się zgadzam	Raczej się zgadzam	Raczej się zgadzam	Zdecydowanie się zgadzam	Zdecydowanie się zgadzam	Nie, nie zaobserwowałem/zaobserwowałam znaczących zmian	Nie pracuję w szpitalu / nie mam kontaktu z rodziną pacjenta	5	3	Boję się tego, że się zarażę;Boję się tego, że będę odpowiedzialny/a za błędy popełnione w związku z wykonywaniem pracy wykraczającej poza moje kompetencje ;Boję się tego, że z przemęczenia mogę popełnić błąd ;Boję się tego, że nie będę mieć środków ochrony osobistej;	Tak, zaufanie pacjentów zmalało	Zmieniło się częściowo	Ograniczenie kontaktów towarzyskich;Pogorszenie się relacji z bliskimi;Kryzys w relacjach z partnerem/partnerką/mężem/żoną;	Unikano kontaktów ze mną i/lub z moją rodziną;Odmówiono mi obsługi w sklepie;		Psycholog/psychiatra ;Bezpośredni przełożony;Znajomi/przyjaciele;Pacjenci;	4	6	Palenie papierosów;Zażywanie leków uspokajających;Problemy z zasypianiem;Spożywanie mniejszej liczby posiłków niż dotychczas;Objawy depresyjne;Myśli samobójcze;	Zażywanie leków uspokajających;Objawy depresyjne;	5	2	Nie, nie korzystałam/em z pomocy psychologa/psychiatry, choć chciał(a)bym	Raczej się nie zgadzam	Zdecydowanie się nie zgadzam	Zdecydowanie się nie zgadzam	Raczej się nie zgadzam	Zdecydowanie się nie zgadzam	Zdecydowanie się zgadzam	Raczej się zgadzam	Raczej się nie zgadzam	Zdecydowanie się zgadzam	Zdecydowanie się zgadzam	Zdecydowanie się zgadzam	Zdecydowanie się zgadzam	Zdecydowanie się zgadzam	Raczej się zgadzam	Zdecydowanie się zgadzam	Zdecydowanie się zgadzam	Raczej się nie zgadzam	Zdecydowanie się nie zgadzam	Raczej się nie zgadzam
73	Zmienił się całkowicie	Praca na innym oddziale;Konieczność podjęcia nowych obowiązków;Zmiana sposobu komunikowania z pacjentem/rodziną/personelem;Większe obciążenie pracą związane ze zwiększoną absencją personelu (np. z powodu izolacji lub kwarantanny);Większe obciążenie pracą związane z koniecznością czasochłonnego ubierania się w odzież ochronną;Konieczność radzenia sobie z hejtem w mediach związanym z odgórnymi ogra…	Nie	Tak	Tak	Nie	Raczej się nie zgadzam	Raczej się zgadzam	Raczej się nie zgadzam	Raczej się nie zgadzam	Raczej się nie zgadzam	Raczej się nie zgadzam	Tak, relacje z członkami zespołu pogorszyły się	Bardzo rzadko	4	4	Boję się tego, że zarażę swoich bliskich;Boję się tego, że nie będę mógł pomóc pacjentowi, bo będzie mi brakować sprzętu;Boję się tego, że będę odpowiedzialny/a za błędy popełnione w związku z wykonywaniem pracy wykraczającej poza moje kompetencje ;Boję się tego, że z przemęczenia mogę popełnić błąd ;	Tak, zaufanie pacjentów wzrosło	Zmieniło się całkowicie	Ograniczenie kontaktów towarzyskich;Pogorszenie się stanu zdrowia;	Nie spotkałem/am się z żadnymi negatywnymi reakcjami;		Dziecko / dzieci;Sąsiedzi;Psycholog/psychiatra ;	3	6	Problemy z zasypianiem;Zażywanie leków uspokajających;Objawy depresyjne;	Palenie papierosów;Picie alkoholu;Zażywanie leków uspokajających;Spożywanie mniejszej liczby posiłków niż dotychczas;Objawy depresyjne;Myśli samobójcze;	4	5	Tak korzystałam/em prywatnie z pomocy psychologa/psychiatry	Raczej się nie zgadzam	Zdecydowanie się nie zgadzam	Zdecydowanie się nie zgadzam	Zdecydowanie się nie zgadzam	Raczej się nie zgadzam	Zdecydowanie się nie zgadzam	Raczej się zgadzam	Raczej się zgadzam	Raczej się zgadzam	Raczej się nie zgadzam	Raczej się zgadzam	Zdecydowanie się zgadzam	Raczej się nie zgadzam	Zdecydowanie się nie zgadzam	Zdecydowanie się zgadzam	Zdecydowanie się nie zgadzam	Zdecydowanie się nie zgadzam	Zdecydowanie się nie zgadzam	Zdecydowanie się nie zgadzam
77	Wcale się nie zmienił		Nie	Tak	Tak	Tak	Raczej się zgadzam	Zdecydowanie się zgadzam	Zdecydowanie się zgadzam	Zdecydowanie się zgadzam	Zdecydowanie się zgadzam	Raczej się zgadzam	Nie, nie zaobserwowałem/zaobserwowałam znaczących zmian	Rzadko	4	6	Boję się tego, że będę odpowiedzialny/a za błędy popełnione w związku z wykonywaniem pracy wykraczającej poza moje kompetencje ;	Nie, poziom zaufania nie zmienił się	Zmieniło się częściowo	Ograniczenie kontaktów towarzyskich;	Nie spotkałem/am się z żadnymi negatywnymi reakcjami;		Małżonek / partner / małżonka / partnerka;Dziecko / dzieci;Koleżanki/koledzy z zespołu, w którym pracuję;	5	6	Spożywanie większej liczby posiłków niż dotychczas;	Żadne z powyższych;	4	6	Tak korzystałam/em prywatnie z pomocy psychologa/psychiatry	Raczej się zgadzam	Raczej się zgadzam	Raczej się nie zgadzam	Raczej się nie zgadzam	Raczej się nie zgadzam	Raczej się nie zgadzam	Zdecydowanie się zgadzam	Zdecydowanie się zgadzam	Zdecydowanie się zgadzam	Raczej się zgadzam	Raczej się zgadzam	Raczej się nie zgadzam	Raczej się nie zgadzam	Zdecydowanie się nie zgadzam	Zdecydowanie się zgadzam	Zdecydowanie się nie zgadzam	Zdecydowanie się nie zgadzam	Zdecydowanie się nie zgadzam	Zdecydowanie się nie zgadzam
78	Zmienił się całkowicie	Praca na innym oddziale;Konieczność podjęcia nowych obowiązków;Konieczność wypełniania dodatkowych dokumentów;Zmiana sposobu komunikowania z pacjentem/rodziną/personelem;Większe obciążenie pracą związane ze zwiększoną absencją personelu (np. z powodu izolacji lub kwarantanny);Większe obciążenie pracą związane z koniecznością czasochłonnego ubierania się w odzież ochronną;Ograniczenie możliwości p…	Tak	Nie	Tak	Tak	Raczej się zgadzam	Zdecydowanie się zgadzam	Raczej się zgadzam	Raczej się zgadzam	Raczej się zgadzam	Raczej się zgadzam	Tak, relacje z członkami zespołu pogorszyły się	Rzadko	2	6	.;	Nie, poziom zaufania nie zmienił się	Zmieniło się całkowicie	Ograniczenie kontaktów towarzyskich;	Nie spotkałem/am się z żadnymi negatywnymi reakcjami;		Małżonek / partner / małżonka / partnerka;Dziecko / dzieci;Dalsza rodzina;Znajomi/przyjaciele;Bezpośredni przełożony;	6	6	Żadne z powyższych;	Żadne z powyższych;	2	6	Nie korzystałam/em z pomocy psychologa/psychiatry, bo nie czuję takiej potrzeby	Zdecydowanie się nie zgadzam	Zdecydowanie się nie zgadzam	Zdecydowanie się nie zgadzam	Zdecydowanie się nie zgadzam	Zdecydowanie się nie zgadzam	Zdecydowanie się nie zgadzam	Zdecydowanie się zgadzam	Zdecydowanie się zgadzam	Zdecydowanie się zgadzam	Zdecydowanie się zgadzam	Zdecydowanie się zgadzam	Zdecydowanie się zgadzam	Raczej się zgadzam	Zdecydowanie się nie zgadzam	Raczej się zgadzam	Zdecydowanie się nie zgadzam	Zdecydowanie się nie zgadzam	Zdecydowanie się nie zgadzam	Zdecydowanie się nie zgadzam
87	Zmienił się częściowo	Większe obciążenie pracą związane ze zwiększoną absencją personelu (np. z powodu izolacji lub kwarantanny);Większe obciążenie pracą związane z koniecznością czasochłonnego ubierania się w odzież ochronną;Ograniczenie możliwości podejmowania pracy w innych ośrodkach poza podstawowym miejscem pracy;	Tak	Tak	Tak	Tak	Raczej się zgadzam	Raczej się zgadzam	Raczej się zgadzam	Raczej się zgadzam	Zdecydowanie się zgadzam	Raczej się zgadzam	Tak, relacje z członkami zespołu pogorszyły się	W ogóle	4	5	Boję się tego, że zarażę swoich bliskich;Boję się tego, że będę odpowiedzialny/a za błędy popełnione w związku z wykonywaniem pracy wykraczającej poza moje kompetencje ;	Tak, zaufanie pacjentów zmalało	Zmieniło się w niewielkim stopniu	Mniej czasu / brak czasu na zadbanie o siebie (zdrowie, wygląd itp.);Ograniczenie kontaktów towarzyskich;Konieczność zmiany codziennych nawyków (np. w związku nauką zdalną dziecka);	Nie spotkałem/am się z żadnymi negatywnymi reakcjami;		Małżonek / partner / małżonka / partnerka;Dziecko / dzieci;Dalsza rodzina;	3	5	Problemy z zasypianiem;Większa skłonność do konfliktów z otoczeniem;	Większa skłonność do konfliktów z otoczeniem;	3	6	Nie korzystałam/em z pomocy psychologa/psychiatry, bo nie czuję takiej potrzeby	Raczej się zgadzam	Raczej się nie zgadzam	Raczej się nie zgadzam	Raczej się zgadzam	Raczej się nie zgadzam	Raczej się nie zgadzam	Zdecydowanie się nie zgadzam	Raczej się zgadzam	Raczej się zgadzam	Raczej się zgadzam	Zdecydowanie się zgadzam	Raczej się zgadzam	Raczej się zgadzam	Zdecydowanie się nie zgadzam	Zdecydowanie się zgadzam	Raczej się nie zgadzam	Zdecydowanie się zgadzam	Raczej się zgadzam	Raczej się zgadzam
92	Zmienił się częściowo	Zmiana sposobu komunikowania z pacjentem/rodziną/personelem;Większe obciążenie pracą związane ze zwiększoną absencją personelu (np. z powodu izolacji lub kwarantanny);Większe obciążenie pracą związane z koniecznością czasochłonnego ubierania się w odzież ochronną;Ograniczenie możliwości podejmowania pracy w innych ośrodkach poza podstawowym miejscem pracy;Konieczność radzenia sobie z hejtem w med…	Nie	Nie	Nie	Nie	Zdecydowanie się nie zgadzam	Raczej się nie zgadzam	Raczej się zgadzam	Raczej się zgadzam	Raczej się nie zgadzam	Raczej się nie zgadzam	Tak, relacje z członkami zespołu pogorszyły się	Bardzo często	3	3	Boję się tego, że się zarażę;Boję się tego, że zarażę swoich bliskich;Boję się tego, że nie będę mógł pomóc pacjentowi, bo będzie mi brakować sprzętu;Boję się tego, że nie będę mógł pomóc pacjentowi ze względu na zbyt dużą liczbę obowiązków ;Boję się tego, że będę odpowiedzialny/a za błędy popełnione w związku z wykonywaniem pracy wykraczającej poza moje kompetencje ;Boję się tego, że z przemęcze…	Nie, poziom zaufania nie zmienił się	Zmieniło się w niewielkim stopniu	Mniej czasu dla rodziny;Mniej czasu / brak czasu wolnego;Mniej czasu / brak czasu na zadbanie o siebie (zdrowie, wygląd itp.);Ograniczenie kontaktów towarzyskich;Konieczność zmiany codziennych nawyków (np. w związku nauką zdalną dziecka);Pogorszenie się relacji z bliskimi;	Unikano kontaktów ze mną i/lub z moją rodziną;		Małżonek / partner / małżonka / partnerka;Dziecko / dzieci;Wnuk / wnuki;	4	5	Palenie papierosów;Problemy z zasypianiem;Większa skłonność do konfliktów z otoczeniem;Spożywanie większej liczby posiłków niż dotychczas;Objawy depresyjne;	Problemy z zasypianiem;Większa skłonność do konfliktów z otoczeniem;	6	6	Nie, nie korzystałam/em z pomocy psychologa/psychiatry, choć chciał(a)bym	Zdecydowanie się nie zgadzam	Raczej się nie zgadzam	Raczej się nie zgadzam	Raczej się nie zgadzam	Raczej się nie zgadzam	Raczej się nie zgadzam	Raczej się nie zgadzam	Raczej się zgadzam	Zdecydowanie się zgadzam	Zdecydowanie się zgadzam	Zdecydowanie się zgadzam	Zdecydowanie się zgadzam	Zdecydowanie się zgadzam	Zdecydowanie się zgadzam	Zdecydowanie się zgadzam	Zdecydowanie się nie zgadzam	Raczej się nie zgadzam	Raczej się nie zgadzam	Raczej się zgadzam
111	Zmienił się w niewielkim stopniu	Konieczność wypełniania dodatkowych dokumentów;Zmiana sposobu komunikowania z pacjentem/rodziną/personelem;Ograniczenie możliwości podejmowania pracy w innych ośrodkach poza podstawowym miejscem pracy;	Tak	Tak	Tak	Tak	Raczej się zgadzam	Zdecydowanie się zgadzam	Zdecydowanie się zgadzam	Zdecydowanie się zgadzam	Zdecydowanie się zgadzam	Raczej się zgadzam	Nie, nie zaobserwowałem/zaobserwowałam znaczących zmian	Bardzo rzadko	5	6	Nie obawiam się ;	Nie, poziom zaufania nie zmienił się	Wcale się nie zmieniło		Nie spotkałem/am się z żadnymi negatywnymi reakcjami;		Małżonek / partner / małżonka / partnerka;Dalsza rodzina;	1	1	Żadne z powyższych;	Żadne z powyższych;	3	3	Nie korzystałam/em z pomocy psychologa/psychiatry, bo nie czuję takiej potrzeby	Raczej się zgadzam	Raczej się nie zgadzam	Raczej się zgadzam	Raczej się zgadzam	Raczej się zgadzam	Raczej się zgadzam	Raczej się nie zgadzam	Zdecydowanie się zgadzam	Raczej się zgadzam	Zdecydowanie się zgadzam	Raczej się zgadzam	Zdecydowanie się zgadzam	Zdecydowanie się zgadzam	Zdecydowanie się nie zgadzam	Zdecydowanie się zgadzam	Raczej się nie zgadzam	Raczej się zgadzam	Raczej się nie zgadzam	Zdecydowanie się nie zgadzam
113	Zmienił się w niewielkim stopniu	Większe obciążenie pracą związane z koniecznością czasochłonnego ubierania się w odzież ochronną;Więcej czynności do wykonania przy pacjencie;	Tak	Tak	Tak	Nie	Raczej się zgadzam	Zdecydowanie się zgadzam	Zdecydowanie się zgadzam	Zdecydowanie się zgadzam	Zdecydowanie się zgadzam	Zdecydowanie się zgadzam	Nie, nie zaobserwowałem/zaobserwowałam znaczących zmian	Nie pracuję w szpitalu / nie mam kontaktu z rodziną pacjenta	6	6	Boję się tego, że się zarażę;Boję się tego, że zarażę swoich bliskich;	Tak, zaufanie pacjentów wzrosło	Zmieniło się częściowo	Mniej czasu / brak czasu wolnego;Ograniczenie kontaktów towarzyskich;Konieczność zmiany codziennych nawyków (np. w związku nauką zdalną dziecka);Pogorszenie się relacji z bliskimi;Mniej czasu / brak czasu na zadbanie o siebie (zdrowie, wygląd itp.);	Nie spotkałem/am się z żadnymi negatywnymi reakcjami;		Małżonek / partner / małżonka / partnerka;Dziecko / dzieci;Znajomi/przyjaciele;Bezpośredni przełożony;Koleżanki/koledzy z zespołu, w którym pracuję;Wiara / religia;	5	6	Picie alkoholu;Problemy z zasypianiem;Większa skłonność do konfliktów z otoczeniem;Objawy depresyjne;	Picie alkoholu;Problemy z zasypianiem;Większa skłonność do konfliktów z otoczeniem;	3	3	Nie korzystałam/em z pomocy psychologa/psychiatry, bo nie czuję takiej potrzeby	Raczej się zgadzam	Raczej się nie zgadzam	Raczej się nie zgadzam	Raczej się zgadzam	Zdecydowanie się nie zgadzam	Raczej się zgadzam	Zdecydowanie się nie zgadzam	Zdecydowanie się nie zgadzam	Zdecydowanie się zgadzam	Zdecydowanie się zgadzam	Zdecydowanie się zgadzam	Zdecydowanie się zgadzam	Zdecydowanie się zgadzam	Raczej się nie zgadzam	Zdecydowanie się zgadzam	Raczej się zgadzam	Raczej się zgadzam	Raczej się zgadzam	Raczej się zgadzam
115	Zmienił się częściowo	Praca na innym oddziale;Konieczność podjęcia nowych obowiązków;Konieczność wypełniania dodatkowych dokumentów;Więcej czynności do wykonania przy pacjencie;Zmiana sposobu komunikowania z pacjentem/rodziną/personelem;Większe obciążenie pracą związane ze zwiększoną absencją personelu (np. z powodu izolacji lub kwarantanny);Większe obciążenie pracą związane z koniecznością czasochłonnego ubierania si…	Tak	Tak	Tak	Tak	Raczej się zgadzam	Raczej się zgadzam	Raczej się zgadzam	Raczej się zgadzam	Raczej się zgadzam	Zdecydowanie się zgadzam	Nie, nie zaobserwowałem/zaobserwowałam znaczących zmian	Często	6	6	Boję się tego, że zarażę swoich bliskich;Boję się tego, że nie będę mógł pomóc pacjentowi ze względu na zbyt dużą liczbę obowiązków ;Boję się własnej śmierci;	Tak, zaufanie pacjentów wzrosło	Zmieniło się częściowo	Ograniczenie kontaktów towarzyskich;Konieczność zmiany codziennych nawyków (np. w związku nauką zdalną dziecka);Pogorszenie się relacji z bliskimi;	Nie spotkałem/am się z żadnymi negatywnymi reakcjami;		Małżonek / partner / małżonka / partnerka;Dziecko / dzieci;Dalsza rodzina;	6	6	Picie alkoholu;Zażywanie leków uspokajających;Problemy z zasypianiem;Spożywanie większej liczby posiłków niż dotychczas;Objawy depresyjne;Myśli samobójcze;	Problemy z zasypianiem;Spożywanie większej liczby posiłków niż dotychczas;Objawy depresyjne;	5	5	Nie, nie korzystałam/em z pomocy psychologa/psychiatry, choć chciał(a)bym	Raczej się nie zgadzam	Raczej się nie zgadzam	Raczej się nie zgadzam	Raczej się nie zgadzam	Raczej się nie zgadzam	Raczej się nie zgadzam	Zdecydowanie się nie zgadzam	Raczej się zgadzam	Raczej się zgadzam	Raczej się zgadzam	Raczej się zgadzam	Raczej się zgadzam	Raczej się zgadzam	Zdecydowanie się nie zgadzam	Raczej się zgadzam	Zdecydowanie się nie zgadzam	Raczej się nie zgadzam	Zdecydowanie się nie zgadzam	Raczej się nie zgadzam
116	Wcale się nie zmienił		Tak	Tak	Tak	Tak	Raczej się zgadzam	Raczej się zgadzam	Zdecydowanie się zgadzam	Raczej się zgadzam	Zdecydowanie się zgadzam	Zdecydowanie się zgadzam	Nie, nie zaobserwowałem/zaobserwowałam znaczących zmian	Rzadko	5	6	Boję się tego, że nie będę mógł pomóc pacjentowi ze względu na zbyt dużą liczbę obowiązków ;Boję się tego, że zarażę swoich bliskich;Boję się tego, że z przemęczenia mogę popełnić błąd ;Boję się tego, że nie będę mógł pomóc pacjentowi, bo będzie mi brakować sprzętu;	Nie, poziom zaufania nie zmienił się	Wcale się nie zmieniło		Nie spotkałem/am się z żadnymi negatywnymi reakcjami;		Małżonek / partner / małżonka / partnerka;Dalsza rodzina;Koleżanki/koledzy z zespołu, w którym pracuję;	4	4	Problemy z zasypianiem;	Żadne z powyższych;	3	3	Nie korzystałam/em z pomocy psychologa/psychiatry, bo nie czuję takiej potrzeby	Raczej się zgadzam	Raczej się zgadzam	Raczej się zgadzam	Raczej się zgadzam	Raczej się zgadzam	Raczej się nie zgadzam	Raczej się zgadzam	Raczej się zgadzam	Zdecydowanie się zgadzam	Raczej się zgadzam	Zdecydowanie się zgadzam	Zdecydowanie się zgadzam	Zdecydowanie się zgadzam	Zdecydowanie się nie zgadzam	Zdecydowanie się zgadzam	Raczej się zgadzam	Raczej się zgadzam	Raczej się zgadzam	Raczej się zgadzam
117	Zmienił się częściowo	Konieczność wypełniania dodatkowych dokumentów;Zmiana sposobu komunikowania z pacjentem/rodziną/personelem;Większe obciążenie pracą związane ze zwiększoną absencją personelu (np. z powodu izolacji lub kwarantanny);Ograniczenie możliwości podejmowania pracy w innych ośrodkach poza podstawowym miejscem pracy;	Nie	Nie	Nie	Tak	Raczej się zgadzam	Raczej się zgadzam	Raczej się zgadzam	Raczej się zgadzam	Raczej się zgadzam	Zdecydowanie się zgadzam	Nie, nie zaobserwowałem/zaobserwowałam znaczących zmian	Bardzo rzadko	5	6	Boję się tego, że zarażę swoich bliskich;Boję się tego, że nie będę mógł pomóc pacjentowi ze względu na zbyt dużą liczbę obowiązków ;Boję się tego, że z przemęczenia mogę popełnić błąd ;Boję się śmierci pacjenta ;	Nie, poziom zaufania nie zmienił się	Zmieniło się częściowo	Mniej czasu / brak czasu na zadbanie o siebie (zdrowie, wygląd itp.);Ograniczenie kontaktów towarzyskich;Pogorszenie się relacji z bliskimi;Kryzys w relacjach z partnerem/partnerką/mężem/żoną;	Nie spotkałem/am się z żadnymi negatywnymi reakcjami;		Dziecko / dzieci;Koleżanki/koledzy z zespołu, w którym pracuję;Pacjenci;	6	6	Picie alkoholu;Zażywanie leków uspokajających;Problemy z zasypianiem;Objawy depresyjne;	Picie alkoholu;Problemy z zasypianiem;Objawy depresyjne;	4	4	Nie, nie korzystałam/em z pomocy psychologa/psychiatry, choć chciał(a)bym	Zdecydowanie się nie zgadzam	Zdecydowanie się nie zgadzam	Zdecydowanie się nie zgadzam	Zdecydowanie się zgadzam	Zdecydowanie się nie zgadzam	Zdecydowanie się zgadzam	Zdecydowanie się nie zgadzam	Zdecydowanie się nie zgadzam	Zdecydowanie się zgadzam	Zdecydowanie się zgadzam	Zdecydowanie się zgadzam	Zdecydowanie się zgadzam	Zdecydowanie się zgadzam	Zdecydowanie się nie zgadzam	Zdecydowanie się zgadzam	Raczej się nie zgadzam	Raczej się zgadzam	Raczej się nie zgadzam	Raczej się zgadzam
122	Zmienił się częściowo	Konieczność wypełniania dodatkowych dokumentów;Więcej czynności do wykonania przy pacjencie;Większe obciążenie pracą związane z koniecznością czasochłonnego ubierania się w odzież ochronną;	Nie	Tak	Tak	Tak	Raczej się zgadzam	Raczej się zgadzam	Raczej się zgadzam	Raczej się zgadzam	Raczej się zgadzam	Raczej się zgadzam	Tak, relacje z członkami zespołu polepszyły się	Często	6	6	Boję się tego, że zarażę swoich bliskich;Boję się tego, że nie będę mógł pomóc pacjentowi ze względu na zbyt dużą liczbę obowiązków ;Boję się tego, że będę odpowiedzialny/a za błędy popełnione w związku z wykonywaniem pracy wykraczającej poza moje kompetencje ;Boję się tego, że nie będę mieć środków ochrony osobistej;Boję się tego, że z przemęczenia mogę popełnić błąd ;	Tak, zaufanie pacjentów zdecydowanie zmalało	Zmieniło się częściowo	Mniej czasu / brak czasu wolnego;Ograniczenie kontaktów towarzyskich;Konieczność zmiany codziennych nawyków (np. w związku nauką zdalną dziecka);Pogorszenie się stanu zdrowia;	Nie spotkałem/am się z żadnymi negatywnymi reakcjami;		Małżonek / partner / małżonka / partnerka;Dziecko / dzieci;Znajomi/przyjaciele;Wiara / religia;	4	6	Palenie papierosów;Problemy z zasypianiem;Spożywanie większej liczby posiłków niż dotychczas;Objawy depresyjne;	Zażywanie leków uspokajających;Problemy z zasypianiem;Objawy depresyjne;	4	4	Nie korzystałam/em z pomocy psychologa/psychiatry, bo nie czuję takiej potrzeby	Raczej się zgadzam	Raczej się zgadzam	Raczej się zgadzam	Raczej się zgadzam	Raczej się zgadzam	Raczej się zgadzam	Zdecydowanie się nie zgadzam	Raczej się zgadzam	Zdecydowanie się nie zgadzam	Raczej się nie zgadzam	Zdecydowanie się zgadzam	Zdecydowanie się zgadzam	Zdecydowanie się zgadzam	Raczej się nie zgadzam	Zdecydowanie się zgadzam	Raczej się zgadzam	Raczej się zgadzam	Zdecydowanie się zgadzam	Raczej się zgadzam
131	Zmienił się całkowicie	Praca na innym oddziale;Konieczność podjęcia nowych obowiązków;Konieczność wypełniania dodatkowych dokumentów;Zmiana sposobu komunikowania z pacjentem/rodziną/personelem;Więcej czynności do wykonania przy pacjencie;duza presja, ciągle zmieniające się wytyczne i zarządzeni;	Tak	Nie	Nie	Nie	Raczej się zgadzam	Zdecydowanie się zgadzam	Raczej się zgadzam	Raczej się zgadzam	Raczej się zgadzam	Zdecydowanie się zgadzam	Tak, relacje z członkami zespołu pogorszyły się	Rzadko	5	6	Boję się tego, że nie będę mógł pomóc pacjentowi, bo będzie mi brakować sprzętu;Boję się tego, że nie będę mógł pomóc pacjentowi ze względu na zbyt dużą liczbę obowiązków ;Boję się tego, że nie będę mieć środków ochrony osobistej;Boję się śmierci pacjenta ;	Tak, zaufanie pacjentów wzrosło	Zmieniło się częściowo	Mniej czasu dla rodziny;Mniej czasu / brak czasu wolnego;Mniej czasu / brak czasu na zadbanie o siebie (zdrowie, wygląd itp.);Ograniczenie kontaktów towarzyskich;	Nie spotkałem/am się z żadnymi negatywnymi reakcjami;		Małżonek / partner / małżonka / partnerka;Dziecko / dzieci;Wnuk / wnuki;Znajomi/przyjaciele;Koleżanki/koledzy z zespołu, w którym pracuję;	3	5	Problemy z zasypianiem;Objawy depresyjne;	Zażywanie leków uspokajających;Problemy z zasypianiem;Objawy depresyjne;	3	5	Nie, nie korzystałam/em z pomocy psychologa/psychiatry, choć chciał(a)bym	Zdecydowanie się nie zgadzam	Zdecydowanie się nie zgadzam	Raczej się nie zgadzam	Zdecydowanie się nie zgadzam	Raczej się nie zgadzam	Raczej się zgadzam	Zdecydowanie się nie zgadzam	Zdecydowanie się nie zgadzam	Raczej się zgadzam	Raczej się zgadzam	Raczej się zgadzam	Zdecydowanie się zgadzam	Zdecydowanie się zgadzam	Raczej się nie zgadzam	Zdecydowanie się zgadzam	Raczej się nie zgadzam	Raczej się nie zgadzam	Raczej się nie zgadzam	Raczej się nie zgadzam
133	Zmienił się częściowo	Praca na innym oddziale;Konieczność podjęcia nowych obowiązków;Konieczność wypełniania dodatkowych dokumentów;Więcej czynności do wykonania przy pacjencie;Zmiana sposobu komunikowania z pacjentem/rodziną/personelem;Większe obciążenie pracą związane ze zwiększoną absencją personelu (np. z powodu izolacji lub kwarantanny);	Tak	Tak	Tak	Tak	Raczej się zgadzam	Raczej się zgadzam	Zdecydowanie się zgadzam	Zdecydowanie się zgadzam	Zdecydowanie się zgadzam	Zdecydowanie się zgadzam	Tak, relacje z członkami zespołu pogorszyły się	Bardzo rzadko	5	5	Boję się tego, że zarażę swoich bliskich;Boję się tego, że nie będę mógł pomóc pacjentowi ze względu na zbyt dużą liczbę obowiązków ;Boję się tego, że nie będę mieć środków ochrony osobistej;Boję się tego, że się zarażę;	Nie, poziom zaufania nie zmienił się	Zmieniło się częściowo	Mniej czasu / brak czasu na zadbanie o siebie (zdrowie, wygląd itp.);Ograniczenie kontaktów towarzyskich;Konieczność zmiany codziennych nawyków (np. w związku nauką zdalną dziecka);Pogorszenie się stanu zdrowia;	Nie spotkałem/am się z żadnymi negatywnymi reakcjami;		Małżonek / partner / małżonka / partnerka;Dalsza rodzina;Znajomi/przyjaciele;Bezpośredni przełożony;Koleżanki/koledzy z zespołu, w którym pracuję;	3	5	Większa skłonność do konfliktów z otoczeniem;Spożywanie większej liczby posiłków niż dotychczas;	Spożywanie większej liczby posiłków niż dotychczas;	3	4	Nie korzystałam/em z pomocy psychologa/psychiatry, bo nie czuję takiej potrzeby	Zdecydowanie się nie zgadzam	Zdecydowanie się nie zgadzam	Raczej się nie zgadzam	Zdecydowanie się nie zgadzam	Raczej się nie zgadzam	Zdecydowanie się nie zgadzam	Zdecydowanie się nie zgadzam	Zdecydowanie się nie zgadzam	Zdecydowanie się zgadzam	Raczej się zgadzam	Raczej się zgadzam	Zdecydowanie się zgadzam	Zdecydowanie się zgadzam	Zdecydowanie się nie zgadzam	Zdecydowanie się zgadzam	Raczej się nie zgadzam	Raczej się zgadzam	Raczej się nie zgadzam	Raczej się nie zgadzam
136	Zmienił się częściowo	Konieczność podjęcia nowych obowiązków;Konieczność wypełniania dodatkowych dokumentów;Zmiana sposobu komunikowania z pacjentem/rodziną/personelem;	Tak	Nie	Nie	Tak	Raczej się zgadzam	Raczej się zgadzam	Zdecydowanie się zgadzam	Zdecydowanie się zgadzam	Raczej się zgadzam	Raczej się zgadzam	Nie, nie zaobserwowałem/zaobserwowałam znaczących zmian	Rzadko	4	4	Boję się tego, że zarażę swoich bliskich;Boję się tego, że nie będę mógł pomóc pacjentowi ze względu na zbyt dużą liczbę obowiązków ;Boję się tego, że będę odpowiedzialny/a za błędy popełnione w związku z wykonywaniem pracy wykraczającej poza moje kompetencje ;	Tak, zaufanie pacjentów wzrosło	Zmieniło się w niewielkim stopniu	Mniej czasu / brak czasu na zadbanie o siebie (zdrowie, wygląd itp.);Ograniczenie kontaktów towarzyskich;	Nie spotkałem/am się z żadnymi negatywnymi reakcjami;		Małżonek / partner / małżonka / partnerka;Znajomi/przyjaciele;Koleżanki/koledzy z zespołu, w którym pracuję;Pacjenci;	4	5	Żadne z powyższych;	Żadne z powyższych;	3	4	Nie korzystałam/em z pomocy psychologa/psychiatry, bo nie czuję takiej potrzeby	Raczej się nie zgadzam	Raczej się nie zgadzam	Raczej się nie zgadzam	Raczej się zgadzam	Raczej się nie zgadzam	Raczej się nie zgadzam	Raczej się nie zgadzam	Raczej się nie zgadzam	Raczej się zgadzam	Raczej się zgadzam	Raczej się zgadzam	Zdecydowanie się zgadzam	Zdecydowanie się zgadzam	Raczej się nie zgadzam	Raczej się zgadzam	Raczej się zgadzam	Raczej się zgadzam	Raczej się zgadzam	Raczej się zgadzam
137	Zmienił się całkowicie	Konieczność wypełniania dodatkowych dokumentów;Większe obciążenie pracą związane z koniecznością czasochłonnego ubierania się w odzież ochronną;Zmiana sposobu komunikowania z pacjentem/rodziną/personelem;	Nie	Tak	Tak	Nie	Raczej się zgadzam	Raczej się zgadzam	Zdecydowanie się zgadzam	Zdecydowanie się zgadzam	Zdecydowanie się zgadzam	Zdecydowanie się zgadzam	Nie, nie zaobserwowałem/zaobserwowałam znaczących zmian	Rzadko	5	5	Boję się tego, że zarażę swoich bliskich;Boję się tego, że z przemęczenia mogę popełnić błąd ;Boję się tego, że się zarażę;Boję się tego, że nie będę mógł pomóc pacjentowi, bo będzie mi brakować sprzętu;Boję się tego, że nie będę mógł pomóc pacjentowi ze względu na zbyt dużą liczbę obowiązków ;Boję się tego, że będę odpowiedzialny/a za błędy popełnione w związku z wykonywaniem pracy wykraczającej…	Tak, zaufanie pacjentów zmalało	Zmieniło się częściowo	Mniej czasu / brak czasu na zadbanie o siebie (zdrowie, wygląd itp.);Mniej czasu dla rodziny;Mniej czasu / brak czasu wolnego;Ograniczenie kontaktów towarzyskich;Konieczność zmiany codziennych nawyków (np. w związku nauką zdalną dziecka);	Nie spotkałem/am się z żadnymi negatywnymi reakcjami;		Małżonek / partner / małżonka / partnerka;Dziecko / dzieci;Koleżanki/koledzy z zespołu, w którym pracuję;	4	5	Problemy z zasypianiem;	Żadne z powyższych;	4	5	Nie korzystałam/em z pomocy psychologa/psychiatry, bo nie czuję takiej potrzeby	Zdecydowanie się nie zgadzam	Zdecydowanie się nie zgadzam	Zdecydowanie się nie zgadzam	Zdecydowanie się nie zgadzam	Zdecydowanie się nie zgadzam	Zdecydowanie się nie zgadzam	Raczej się nie zgadzam	Raczej się nie zgadzam	Raczej się zgadzam	Raczej się zgadzam	Raczej się zgadzam	Zdecydowanie się zgadzam	Zdecydowanie się zgadzam	Raczej się zgadzam	Zdecydowanie się zgadzam	Raczej się nie zgadzam	Raczej się zgadzam	Raczej się zgadzam	Raczej się zgadzam
139	Zmienił się całkowicie	Konieczność wypełniania dodatkowych dokumentów;Zmiana sposobu komunikowania z pacjentem/rodziną/personelem;	Tak	Tak	Tak	Tak	Zdecydowanie się zgadzam	Raczej się zgadzam	Zdecydowanie się zgadzam	Raczej się zgadzam	Zdecydowanie się zgadzam	Zdecydowanie się zgadzam	Nie, nie zaobserwowałem/zaobserwowałam znaczących zmian	Rzadko	6	5	Boję się tego, że zarażę swoich bliskich;	Nie, poziom zaufania nie zmienił się	Zmieniło się częściowo	Ograniczenie kontaktów towarzyskich;	Nie spotkałem/am się z żadnymi negatywnymi reakcjami;		Małżonek / partner / małżonka / partnerka;Dziecko / dzieci;Znajomi/przyjaciele;	4	5	Żadne z powyższych;	Żadne z powyższych;	4	5	Nie korzystałam/em z pomocy psychologa/psychiatry, bo nie czuję takiej potrzeby	Raczej się nie zgadzam	Zdecydowanie się nie zgadzam	Zdecydowanie się nie zgadzam	Zdecydowanie się nie zgadzam	Raczej się nie zgadzam	Raczej się nie zgadzam	Zdecydowanie się nie zgadzam	Zdecydowanie się nie zgadzam	Zdecydowanie się zgadzam	Zdecydowanie się zgadzam	Zdecydowanie się zgadzam	Zdecydowanie się zgadzam	Zdecydowanie się zgadzam	Raczej się zgadzam	Zdecydowanie się zgadzam	Raczej się zgadzam	Raczej się zgadzam	Raczej się zgadzam	Raczej się zgadzam
140	Zmienił się całkowicie	Konieczność podjęcia nowych obowiązków;Konieczność wypełniania dodatkowych dokumentów;Więcej czynności do wykonania przy pacjencie;Zmiana sposobu komunikowania z pacjentem/rodziną/personelem;Większe obciążenie pracą związane ze zwiększoną absencją personelu (np. z powodu izolacji lub kwarantanny);Większe obciążenie pracą związane z koniecznością czasochłonnego ubierania się w odzież ochronną;Ogra…	Nie	Tak	Tak	Nie	Raczej się zgadzam	Raczej się zgadzam	Raczej się nie zgadzam	Raczej się nie zgadzam	Raczej się zgadzam	Raczej się zgadzam	Tak, relacje z członkami zespołu polepszyły się	Często	6	6	Boję się tego, że się zarażę;Boję się tego, że zarażę swoich bliskich;Boję się tego, że nie będę mógł pomóc pacjentowi, bo będzie mi brakować sprzętu;Boję się tego, że nie będę mógł pomóc pacjentowi ze względu na zbyt dużą liczbę obowiązków ;Boję się tego, że będę odpowiedzialny/a za błędy popełnione w związku z wykonywaniem pracy wykraczającej poza moje kompetencje ;Boję się tego, że z przemęcze…	Tak, zaufanie pacjentów zdecydowanie zmalało	Zmieniło się częściowo	Mniej czasu dla rodziny;Ograniczenie kontaktów towarzyskich;Mniej czasu / brak czasu na zadbanie o siebie (zdrowie, wygląd itp.);	Nie spotkałem/am się z żadnymi negatywnymi reakcjami;		Małżonek / partner / małżonka / partnerka;Znajomi/przyjaciele;Koleżanki/koledzy z zespołu, w którym pracuję;Ksiądz / duchowny;Wiara / religia;Dalsza rodzina;	4	6	Picie alkoholu;Zażywanie leków uspokajających;Problemy z zasypianiem;Większa skłonność do konfliktów z otoczeniem;Objawy depresyjne;	Zażywanie leków uspokajających;Problemy z zasypianiem;Większa skłonność do konfliktów z otoczeniem;Objawy depresyjne;	4	6	Nie, nie korzystałam/em z pomocy psychologa/psychiatry, choć chciał(a)bym	Zdecydowanie się nie zgadzam	Zdecydowanie się nie zgadzam	Raczej się nie zgadzam	Raczej się nie zgadzam	Raczej się nie zgadzam	Raczej się zgadzam	Zdecydowanie się nie zgadzam	Zdecydowanie się nie zgadzam	Zdecydowanie się zgadzam	Zdecydowanie się zgadzam	Zdecydowanie się zgadzam	Zdecydowanie się zgadzam	Zdecydowanie się zgadzam	Zdecydowanie się zgadzam	Zdecydowanie się zgadzam	Zdecydowanie się zgadzam	Zdecydowanie się zgadzam	Raczej się zgadzam	Raczej się zgadzam
144	Zmienił się częściowo	Konieczność wypełniania dodatkowych dokumentów;Konieczność podjęcia nowych obowiązków;Więcej czynności do wykonania przy pacjencie;Zmiana sposobu komunikowania z pacjentem/rodziną/personelem;Większe obciążenie pracą związane ze zwiększoną absencją personelu (np. z powodu izolacji lub kwarantanny);Ograniczenie możliwości podejmowania pracy w innych ośrodkach poza podstawowym miejscem pracy;	Tak	Tak	Tak	Tak	Zdecydowanie się zgadzam	Zdecydowanie się zgadzam	Zdecydowanie się zgadzam	Zdecydowanie się zgadzam	Zdecydowanie się zgadzam	Zdecydowanie się zgadzam	Nie, nie zaobserwowałem/zaobserwowałam znaczących zmian	Bardzo rzadko	6	6	Nie obawiam się ;	Tak, zaufanie pacjentów zmalało	Wcale się nie zmieniło		Nie spotkałem/am się z żadnymi negatywnymi reakcjami;		Koleżanki/koledzy z zespołu, w którym pracuję;Małżonek / partner / małżonka / partnerka;Dziecko / dzieci;Sąsiedzi;Znajomi/przyjaciele;Bezpośredni przełożony;	3	6	Spożywanie większej liczby posiłków niż dotychczas;Zażywanie leków uspokajających;Picie alkoholu;	Żadne z powyższych;	4	4	Nie korzystałam/em z pomocy psychologa/psychiatry, bo nie czuję takiej potrzeby	Zdecydowanie się nie zgadzam	Zdecydowanie się nie zgadzam	Raczej się nie zgadzam	Zdecydowanie się nie zgadzam	Zdecydowanie się nie zgadzam	Zdecydowanie się nie zgadzam	Raczej się nie zgadzam	Raczej się zgadzam	Raczej się zgadzam	Zdecydowanie się zgadzam	Raczej się nie zgadzam	Raczej się zgadzam	Zdecydowanie się zgadzam	Zdecydowanie się nie zgadzam	Raczej się nie zgadzam	Zdecydowanie się nie zgadzam	Zdecydowanie się nie zgadzam	Zdecydowanie się nie zgadzam	Zdecydowanie się nie zgadzam
145	Zmienił się częściowo	Zmiana sposobu komunikowania z pacjentem/rodziną/personelem;Większe obciążenie pracą związane z koniecznością czasochłonnego ubierania się w odzież ochronną;	Tak	Nie	Nie	Tak	Raczej się nie zgadzam	Zdecydowanie się zgadzam	Raczej się zgadzam	Raczej się zgadzam	Raczej się zgadzam	Raczej się zgadzam	Tak, relacje z członkami zespołu pogorszyły się	Rzadko	5	5	Boję się tego, że nie będę mógł pomóc pacjentowi ze względu na zbyt dużą liczbę obowiązków ;Boję się tego, że nie będę mieć środków ochrony osobistej;	Tak, zaufanie pacjentów zmalało	Zmieniło się w niewielkim stopniu	Mniej czasu / brak czasu wolnego;Mniej czasu / brak czasu na zadbanie o siebie (zdrowie, wygląd itp.);Ograniczenie kontaktów towarzyskich;	Odmówiono mi obsługi w sklepie;		Nikt mnie nie wspiera;	5	5	Większa skłonność do konfliktów z otoczeniem;Spożywanie większej liczby posiłków niż dotychczas;Objawy depresyjne;	Spożywanie większej liczby posiłków niż dotychczas;	3	3	Nie korzystałam/em z pomocy psychologa/psychiatry, bo nie czuję takiej potrzeby	Zdecydowanie się nie zgadzam	Zdecydowanie się nie zgadzam	Zdecydowanie się nie zgadzam	Zdecydowanie się nie zgadzam	Zdecydowanie się nie zgadzam	Zdecydowanie się zgadzam	Raczej się zgadzam	Raczej się zgadzam	Raczej się nie zgadzam	Raczej się nie zgadzam	Zdecydowanie się nie zgadzam	Raczej się nie zgadzam	Raczej się zgadzam	Zdecydowanie się nie zgadzam	Raczej się nie zgadzam	Zdecydowanie się nie zgadzam	Zdecydowanie się nie zgadzam	Zdecydowanie się nie zgadzam	Zdecydowanie się nie zgadzam
146	Zmienił się częściowo	Konieczność podjęcia nowych obowiązków;Konieczność wypełniania dodatkowych dokumentów;Więcej czynności do wykonania przy pacjencie;Zmiana sposobu komunikowania z pacjentem/rodziną/personelem;Większe obciążenie pracą związane ze zwiększoną absencją personelu (np. z powodu izolacji lub kwarantanny);Większe obciążenie pracą związane z koniecznością czasochłonnego ubierania się w odzież ochronną;Ogra…	Nie	Tak	Tak	Tak	Raczej się nie zgadzam	Raczej się zgadzam	Raczej się zgadzam	Raczej się zgadzam	Raczej się zgadzam	Raczej się nie zgadzam	Nie, nie zaobserwowałem/zaobserwowałam znaczących zmian	Rzadko	5	6	Boję się tego, że zarażę swoich bliskich;Boję się tego, że będę odpowiedzialny/a za błędy popełnione w związku z wykonywaniem pracy wykraczającej poza moje kompetencje ;	Nie, poziom zaufania nie zmienił się	Zmieniło się częściowo	Ograniczenie kontaktów towarzyskich;Pogorszenie się relacji z bliskimi;	Unikano kontaktów ze mną i/lub z moją rodziną;		Małżonek / partner / małżonka / partnerka;Dziecko / dzieci;Znajomi/przyjaciele;Bezpośredni przełożony;Koleżanki/koledzy z zespołu, w którym pracuję;Wiara / religia;	2	5	Problemy z zasypianiem;	Problemy z zasypianiem;Większa skłonność do konfliktów z otoczeniem;	2	4	Nie korzystałam/em z pomocy psychologa/psychiatry, bo nie czuję takiej potrzeby	Raczej się nie zgadzam	Raczej się nie zgadzam	Raczej się nie zgadzam	Raczej się nie zgadzam	Raczej się zgadzam	Raczej się zgadzam	Zdecydowanie się nie zgadzam	Zdecydowanie się nie zgadzam	Zdecydowanie się zgadzam	Zdecydowanie się zgadzam	Zdecydowanie się zgadzam	Zdecydowanie się zgadzam	Zdecydowanie się zgadzam	Raczej się nie zgadzam	Zdecydowanie się zgadzam	Zdecydowanie się nie zgadzam	Zdecydowanie się zgadzam	Zdecydowanie się zgadzam	Raczej się nie zgadzam
147	Zmienił się całkowicie	Wydłużone dyżury / godziny pracy;Konieczność podjęcia nowych obowiązków;Konieczność wypełniania dodatkowych dokumentów;Zmiana sposobu komunikowania z pacjentem/rodziną/personelem;Większe obciążenie pracą związane ze zwiększoną absencją personelu (np. z powodu izolacji lub kwarantanny);Więcej czynności do wykonania przy pacjencie;Większe obciążenie pracą związane z koniecznością czasochłonnego ubi…	Tak	Tak	Nie	Nie	Raczej się zgadzam	Zdecydowanie się zgadzam	Zdecydowanie się zgadzam	Zdecydowanie się zgadzam	Raczej się zgadzam	Zdecydowanie się zgadzam	Tak, relacje z członkami zespołu pogorszyły się	Rzadko	4	5	Boję się tego, że zarażę swoich bliskich;braku miejsc do leczenia;	Tak, zaufanie pacjentów wzrosło	Zmieniło się częściowo	Mniej czasu dla rodziny;Ograniczenie kontaktów towarzyskich;Brak wyjazdów wypoczynkowych;	Nie spotkałem/am się z żadnymi negatywnymi reakcjami;		Małżonek / partner / małżonka / partnerka;Dziecko / dzieci;Sąsiedzi;Dalsza rodzina;Znajomi/przyjaciele;Pacjenci;Ksiądz / duchowny;Osoby wspierające ochronę zdrowia bezinteresownie;	3	4	Palenie papierosów;Picie alkoholu;Większa skłonność do konfliktów z otoczeniem;	Żadne z powyższych;	4	5	Nie korzystałam/em z pomocy psychologa/psychiatry, bo nie czuję takiej potrzeby	Raczej się nie zgadzam	Raczej się nie zgadzam	Raczej się nie zgadzam	Raczej się zgadzam	Raczej się nie zgadzam	Zdecydowanie się zgadzam	Raczej się zgadzam	Raczej się zgadzam	Zdecydowanie się zgadzam	Raczej się zgadzam	Zdecydowanie się zgadzam	Zdecydowanie się zgadzam	Zdecydowanie się zgadzam	Raczej się nie zgadzam	Raczej się nie zgadzam	Raczej się nie zgadzam	Raczej się nie zgadzam	Raczej się nie zgadzam	Raczej się nie zgadzam
152	Zmienił się częściowo	Konieczność wypełniania dodatkowych dokumentów;Zmiana sposobu komunikowania z pacjentem/rodziną/personelem;Większe obciążenie pracą związane z koniecznością czasochłonnego ubierania się w odzież ochronną;	Nie	Nie	Nie	Nie	Zdecydowanie się nie zgadzam	Raczej się zgadzam	Raczej się zgadzam	Raczej się zgadzam	Raczej się zgadzam	Raczej się zgadzam	Tak, relacje z członkami zespołu polepszyły się	Bardzo rzadko	4	6	Boję się tego, że się zarażę;Boję się tego, że zarażę swoich bliskich;Boję się tego, że nie będę mógł pomóc pacjentowi ze względu na zbyt dużą liczbę obowiązków ;Boję się tego, że będę odpowiedzialny/a za błędy popełnione w związku z wykonywaniem pracy wykraczającej poza moje kompetencje ;Boję się tego, że z przemęczenia mogę popełnić błąd ;	Tak, zaufanie pacjentów wzrosło	Zmieniło się częściowo	Ograniczenie kontaktów towarzyskich;Konieczność zmiany codziennych nawyków (np. w związku nauką zdalną dziecka);	Nie spotkałem/am się z żadnymi negatywnymi reakcjami;		Małżonek / partner / małżonka / partnerka;Sąsiedzi;Znajomi/przyjaciele;Koleżanki/koledzy z zespołu, w którym pracuję;	5	6	Problemy z zasypianiem;Większa skłonność do konfliktów z otoczeniem;	Problemy z zasypianiem;	1	4	Nie korzystałam/em z pomocy psychologa/psychiatry, bo nie czuję takiej potrzeby	Raczej się nie zgadzam	Raczej się nie zgadzam	Zdecydowanie się nie zgadzam	Zdecydowanie się nie zgadzam	Raczej się zgadzam	Zdecydowanie się nie zgadzam	Raczej się zgadzam	Raczej się zgadzam	Zdecydowanie się nie zgadzam	Zdecydowanie się nie zgadzam	Zdecydowanie się nie zgadzam	Zdecydowanie się zgadzam	Zdecydowanie się zgadzam	Zdecydowanie się nie zgadzam	Raczej się zgadzam	Raczej się nie zgadzam	Zdecydowanie się nie zgadzam	Raczej się nie zgadzam	Raczej się nie zgadzam
154	Zmienił się częściowo	Konieczność podjęcia nowych obowiązków;	Nie	Tak	Tak	Tak	Zdecydowanie się zgadzam	Zdecydowanie się zgadzam	Zdecydowanie się zgadzam	Zdecydowanie się zgadzam	Zdecydowanie się zgadzam	Zdecydowanie się zgadzam	Nie, nie zaobserwowałem/zaobserwowałam znaczących zmian	W ogóle	6	6	Boję się tego, że się zarażę;Boję się tego, że zarażę swoich bliskich;	Tak, zaufanie pacjentów wzrosło	Zmieniło się częściowo	Mniej czasu / brak czasu na zadbanie o siebie (zdrowie, wygląd itp.);Mniej czasu dla rodziny;	Nie spotkałem/am się z żadnymi negatywnymi reakcjami;		Małżonek / partner / małżonka / partnerka;Dziecko / dzieci;Sąsiedzi;Bezpośredni przełożony;Dalsza rodzina;Koleżanki/koledzy z zespołu, w którym pracuję;Ksiądz / duchowny;	1	6	Żadne z powyższych;	Żadne z powyższych;	1	1	Nie korzystałam/em z pomocy psychologa/psychiatry, bo nie czuję takiej potrzeby	Zdecydowanie się zgadzam	Zdecydowanie się zgadzam	Raczej się zgadzam	Raczej się zgadzam	Raczej się zgadzam	Zdecydowanie się nie zgadzam	Raczej się nie zgadzam	Raczej się zgadzam	Raczej się zgadzam	Raczej się nie zgadzam	Raczej się nie zgadzam	Zdecydowanie się zgadzam	Zdecydowanie się zgadzam	Zdecydowanie się zgadzam	Zdecydowanie się zgadzam	Zdecydowanie się zgadzam	Zdecydowanie się zgadzam	Zdecydowanie się zgadzam	Zdecydowanie się zgadzam
156	Zmienił się częściowo	Konieczność podjęcia nowych obowiązków;Konieczność wypełniania dodatkowych dokumentów;Więcej czynności do wykonania przy pacjencie;Zmiana sposobu komunikowania z pacjentem/rodziną/personelem;Większe obciążenie pracą związane ze zwiększoną absencją personelu (np. z powodu izolacji lub kwarantanny);Większe obciążenie pracą związane z koniecznością czasochłonnego ubierania się w odzież ochronną;Ogra…	Nie	Nie	Nie	Nie	Zdecydowanie się nie zgadzam	Raczej się zgadzam	Raczej się nie zgadzam	Raczej się nie zgadzam	Raczej się zgadzam	Raczej się nie zgadzam	Tak, relacje z członkami zespołu pogorszyły się	Bardzo często	4	4	Boję się tego, że zarażę swoich bliskich;Boję się tego, że nie będę mógł pomóc pacjentowi, bo będzie mi brakować sprzętu;Boję się tego, że nie będę mógł pomóc pacjentowi ze względu na zbyt dużą liczbę obowiązków ;Boję się tego, że będę odpowiedzialny/a za błędy popełnione w związku z wykonywaniem pracy wykraczającej poza moje kompetencje ;Boję się tego, że z przemęczenia mogę popełnić błąd ;Boję …	Tak, zaufanie pacjentów zmalało	Zmieniło się częściowo	Mniej czasu dla rodziny;Ograniczenie kontaktów towarzyskich;Konieczność zmiany codziennych nawyków (np. w związku nauką zdalną dziecka);Pogorszenie się relacji z bliskimi;	Nie spotkałem/am się z żadnymi negatywnymi reakcjami;		Małżonek / partner / małżonka / partnerka;Znajomi/przyjaciele;	5	6	Picie alkoholu;Problemy z zasypianiem;	Objawy depresyjne;	5	5	Nie korzystałam/em z pomocy psychologa/psychiatry, bo nie czuję takiej potrzeby	Raczej się nie zgadzam	Raczej się nie zgadzam	Zdecydowanie się nie zgadzam	Raczej się zgadzam	Zdecydowanie się nie zgadzam	Raczej się zgadzam	Zdecydowanie się nie zgadzam	Raczej się nie zgadzam	Raczej się zgadzam	Zdecydowanie się zgadzam	Zdecydowanie się zgadzam	Zdecydowanie się zgadzam	Zdecydowanie się zgadzam	Raczej się nie zgadzam	Raczej się nie zgadzam	Zdecydowanie się zgadzam	Zdecydowanie się zgadzam	Zdecydowanie się zgadzam	Raczej się zgadzam
157	Zmienił się częściowo	Więcej czynności do wykonania przy pacjencie;Zmiana sposobu komunikowania z pacjentem/rodziną/personelem;Większe obciążenie pracą związane z koniecznością czasochłonnego ubierania się w odzież ochronną;	Nie	Nie	Tak	Nie	Raczej się zgadzam	Zdecydowanie się zgadzam	Zdecydowanie się zgadzam	Zdecydowanie się zgadzam	Zdecydowanie się zgadzam	Zdecydowanie się zgadzam	Tak, relacje z członkami zespołu pogorszyły się	Bardzo rzadko	4	4	Boję się tego, że się zarażę;Boję się tego, że zarażę swoich bliskich;Boję się tego, że z przemęczenia mogę popełnić błąd ;Boję się własnej śmierci;	Tak, zaufanie pacjentów zmalało	Zmieniło się w niewielkim stopniu	Mniej czasu / brak czasu na zadbanie o siebie (zdrowie, wygląd itp.);Ograniczenie kontaktów towarzyskich;	Nie spotkałem/am się z żadnymi negatywnymi reakcjami;		Małżonek / partner / małżonka / partnerka;Dziecko / dzieci;Dalsza rodzina;Wiara / religia;	3	5	Problemy z zasypianiem;Większa skłonność do konfliktów z otoczeniem;Objawy depresyjne;	Zażywanie leków uspokajających;Problemy z zasypianiem;Większa skłonność do konfliktów z otoczeniem;Spożywanie większej liczby posiłków niż dotychczas;Objawy depresyjne;	4	4	Nie korzystałam/em z pomocy psychologa/psychiatry, bo nie czuję takiej potrzeby	Raczej się zgadzam	Raczej się nie zgadzam	Raczej się nie zgadzam	Raczej się zgadzam	Raczej się nie zgadzam	Raczej się nie zgadzam	Raczej się nie zgadzam	Raczej się nie zgadzam	Raczej się zgadzam	Raczej się zgadzam	Raczej się zgadzam	Raczej się zgadzam	Zdecydowanie się zgadzam	Zdecydowanie się nie zgadzam	Zdecydowanie się zgadzam	Raczej się nie zgadzam	Raczej się nie zgadzam	Raczej się zgadzam	Raczej się zgadzam
158	Zmienił się częściowo	Praca na innym oddziale;Konieczność podjęcia nowych obowiązków;Zmiana sposobu komunikowania z pacjentem/rodziną/personelem;Większe obciążenie pracą związane ze zwiększoną absencją personelu (np. z powodu izolacji lub kwarantanny);Większe obciążenie pracą związane z koniecznością czasochłonnego ubierania się w odzież ochronną;Ograniczenie możliwości podejmowania pracy w innych ośrodkach poza podst…	Tak	Nie	Nie	Nie	Raczej się nie zgadzam	Zdecydowanie się zgadzam	Raczej się zgadzam	Raczej się zgadzam	Raczej się zgadzam	Raczej się zgadzam	Tak, relacje z członkami zespołu pogorszyły się	Często	2	5	Boję się tego, że się zarażę;Boję się tego, że zarażę swoich bliskich;	Tak, zaufanie pacjentów zmalało	Zmieniło się częściowo	Mniej czasu / brak czasu wolnego;Ograniczenie kontaktów towarzyskich;Konieczność zmiany codziennych nawyków (np. w związku nauką zdalną dziecka);Pogorszenie się stanu zdrowia;Pogorszenie się relacji z bliskimi;	Nie spotkałem/am się z żadnymi negatywnymi reakcjami;		Małżonek / partner / małżonka / partnerka;Dziecko / dzieci;Dalsza rodzina;Znajomi/przyjaciele;Wiara / religia;	2	5	Palenie papierosów;Zażywanie leków uspokajających;Problemy z zasypianiem;Większa skłonność do konfliktów z otoczeniem;	Żadne z powyższych;	4	4	Nie korzystałam/em z pomocy psychologa/psychiatry, bo nie czuję takiej potrzeby	Raczej się nie zgadzam	Raczej się nie zgadzam	Zdecydowanie się nie zgadzam	Raczej się nie zgadzam	Raczej się nie zgadzam	Zdecydowanie się nie zgadzam	Raczej się zgadzam	Zdecydowanie się zgadzam	Raczej się nie zgadzam	Raczej się nie zgadzam	Raczej się zgadzam	Raczej się zgadzam	Raczej się zgadzam	Raczej się nie zgadzam	Raczej się zgadzam	Zdecydowanie się nie zgadzam	Raczej się nie zgadzam	Raczej się nie zgadzam	Raczej się nie zgadzam
159	Zmienił się częściowo	Konieczność podjęcia nowych obowiązków;Konieczność wypełniania dodatkowych dokumentów;Zmiana sposobu komunikowania z pacjentem/rodziną/personelem;Większe obciążenie pracą związane z koniecznością czasochłonnego ubierania się w odzież ochronną;Ograniczenie możliwości podejmowania pracy w innych ośrodkach poza podstawowym miejscem pracy;	Nie	Nie	Nie	Nie	Raczej się nie zgadzam	Raczej się zgadzam	Raczej się zgadzam	Raczej się zgadzam	Raczej się zgadzam	Raczej się zgadzam	Nie, nie zaobserwowałem/zaobserwowałam znaczących zmian	Często	3	3	Boję się tego, że zarażę swoich bliskich;Boję się tego, że będę odpowiedzialny/a za błędy popełnione w związku z wykonywaniem pracy wykraczającej poza moje kompetencje ;Boję się tego, że z przemęczenia mogę popełnić błąd ;Boję się własnej śmierci;	Tak, zaufanie pacjentów zmalało	Zmieniło się w niewielkim stopniu	Mniej czasu / brak czasu na zadbanie o siebie (zdrowie, wygląd itp.);Ograniczenie kontaktów towarzyskich;	Nie spotkałem/am się z żadnymi negatywnymi reakcjami;		Dalsza rodzina;Koleżanki/koledzy z zespołu, w którym pracuję;	4	4	Problemy z zasypianiem;Większa skłonność do konfliktów z otoczeniem;	Żadne z powyższych;	4	4	Nie korzystałam/em z pomocy psychologa/psychiatry, bo nie czuję takiej potrzeby	Zdecydowanie się nie zgadzam	Zdecydowanie się nie zgadzam	Zdecydowanie się nie zgadzam	Zdecydowanie się nie zgadzam	Raczej się nie zgadzam	Zdecydowanie się zgadzam	Raczej się nie zgadzam	Raczej się zgadzam	Raczej się zgadzam	Raczej się zgadzam	Raczej się zgadzam	Zdecydowanie się zgadzam	Raczej się zgadzam	Zdecydowanie się nie zgadzam	Zdecydowanie się zgadzam	Zdecydowanie się nie zgadzam	Raczej się nie zgadzam	Raczej się nie zgadzam	Raczej się nie zgadzam
160	Zmienił się częściowo	Zmiana sposobu komunikowania z pacjentem/rodziną/personelem;Ograniczenie możliwości podejmowania pracy w innych ośrodkach poza podstawowym miejscem pracy;	Nie	Nie	Nie	Nie	Raczej się nie zgadzam	Raczej się zgadzam	Raczej się zgadzam	Raczej się zgadzam	Raczej się zgadzam	Raczej się zgadzam	Nie, nie zaobserwowałem/zaobserwowałam znaczących zmian	Często	3	3	Boję się tego, że się zarażę;Boję się tego, że zarażę swoich bliskich;Boję się tego, że będę odpowiedzialny/a za błędy popełnione w związku z wykonywaniem pracy wykraczającej poza moje kompetencje ;Boję się tego, że nie będę mieć środków ochrony osobistej;	Tak, zaufanie pacjentów zmalało	Zmieniło się częściowo	Mniej czasu dla rodziny;Ograniczenie kontaktów towarzyskich;	Nie spotkałem/am się z żadnymi negatywnymi reakcjami;		Dalsza rodzina;	4	4	Problemy z zasypianiem;Większa skłonność do konfliktów z otoczeniem;	Żadne z powyższych;	4	4	Nie korzystałam/em z pomocy psychologa/psychiatry, bo nie czuję takiej potrzeby	Zdecydowanie się nie zgadzam	Zdecydowanie się nie zgadzam	Zdecydowanie się nie zgadzam	Zdecydowanie się nie zgadzam	Raczej się nie zgadzam	Zdecydowanie się zgadzam	Raczej się nie zgadzam	Raczej się zgadzam	Raczej się zgadzam	Raczej się zgadzam	Raczej się zgadzam	Zdecydowanie się zgadzam	Raczej się zgadzam	Zdecydowanie się nie zgadzam	Zdecydowanie się zgadzam	Zdecydowanie się nie zgadzam	Raczej się nie zgadzam	Raczej się nie zgadzam	Raczej się nie zgadzam
161	Zmienił się częściowo	Konieczność podjęcia nowych obowiązków;Konieczność wypełniania dodatkowych dokumentów;Większe obciążenie pracą związane z koniecznością czasochłonnego ubierania się w odzież ochronną;Większe obciążenie pracą związane ze zwiększoną absencją personelu (np. z powodu izolacji lub kwarantanny);Konieczność radzenia sobie z hejtem w mediach związanym z odgórnymi ograniczeniami dotyczącymi odwiedzin pacj…	Nie	Nie	Nie	Nie	Zdecydowanie się nie zgadzam	Raczej się zgadzam	Raczej się zgadzam	Raczej się zgadzam	Raczej się zgadzam	Raczej się zgadzam	Nie, nie zaobserwowałem/zaobserwowałam znaczących zmian	Bardzo często	4	5	Boję się tego, że się zarażę;Boję się tego, że zarażę swoich bliskich;Boję się tego, że będę odpowiedzialny/a za błędy popełnione w związku z wykonywaniem pracy wykraczającej poza moje kompetencje ;Boję się tego, że nie będę mieć środków ochrony osobistej;	Tak, zaufanie pacjentów wzrosło	Zmieniło się całkowicie	Ograniczenie kontaktów towarzyskich;Konieczność zmiany codziennych nawyków (np. w związku nauką zdalną dziecka);	Odmówiono mi obsługi w sklepie;		Małżonek / partner / małżonka / partnerka;Dalsza rodzina;Znajomi/przyjaciele;Koleżanki/koledzy z zespołu, w którym pracuję;Wiara / religia;	5	5	Większa skłonność do konfliktów z otoczeniem;Spożywanie większej liczby posiłków niż dotychczas;	Problemy z zasypianiem;Większa skłonność do konfliktów z otoczeniem;	2	4	Nie korzystałam/em z pomocy psychologa/psychiatry, bo nie czuję takiej potrzeby	Raczej się nie zgadzam	Raczej się nie zgadzam	Zdecydowanie się nie zgadzam	Zdecydowanie się nie zgadzam	Raczej się zgadzam	Raczej się nie zgadzam	Zdecydowanie się nie zgadzam	Raczej się nie zgadzam	Raczej się nie zgadzam	Raczej się nie zgadzam	Raczej się zgadzam	Zdecydowanie się zgadzam	Zdecydowanie się zgadzam	Zdecydowanie się nie zgadzam	Zdecydowanie się zgadzam	Raczej się nie zgadzam	Raczej się nie zgadzam	Raczej się nie zgadzam	Raczej się nie zgadzam
162	Zmienił się częściowo	Zmiana sposobu komunikowania z pacjentem/rodziną/personelem;Większe obciążenie pracą związane ze zwiększoną absencją personelu (np. z powodu izolacji lub kwarantanny);Większe obciążenie pracą związane z koniecznością czasochłonnego ubierania się w odzież ochronną;	Tak	Tak	Tak	Tak	Raczej się nie zgadzam	Zdecydowanie się zgadzam	Zdecydowanie się zgadzam	Zdecydowanie się zgadzam	Zdecydowanie się zgadzam	Zdecydowanie się zgadzam	Tak, relacje z członkami zespołu pogorszyły się	Bardzo rzadko	5	5	Boję się tego, że zarażę swoich bliskich;Boję się tego, że będę odpowiedzialny/a za błędy popełnione w związku z wykonywaniem pracy wykraczającej poza moje kompetencje ;Boję się tego, że z przemęczenia mogę popełnić błąd ;	Tak, zaufanie pacjentów wzrosło	Zmieniło się częściowo	Mniej czasu dla rodziny;Mniej czasu / brak czasu wolnego;Ograniczenie kontaktów towarzyskich;	Unikano kontaktów ze mną i/lub z moją rodziną;		Małżonek / partner / małżonka / partnerka;Dziecko / dzieci;Dalsza rodzina;Znajomi/przyjaciele;Koleżanki/koledzy z zespołu, w którym pracuję;Wiara / religia;	2	3	Problemy z zasypianiem;Spożywanie mniejszej liczby posiłków niż dotychczas;	Problemy z zasypianiem;Spożywanie mniejszej liczby posiłków niż dotychczas;	2	3	Nie korzystałam/em z pomocy psychologa/psychiatry, bo nie czuję takiej potrzeby	Raczej się zgadzam	Zdecydowanie się zgadzam	Raczej się nie zgadzam	Raczej się nie zgadzam	Zdecydowanie się zgadzam	Zdecydowanie się zgadzam	Zdecydowanie się nie zgadzam	Zdecydowanie się nie zgadzam	Zdecydowanie się zgadzam	Zdecydowanie się zgadzam	Zdecydowanie się zgadzam	Zdecydowanie się zgadzam	Zdecydowanie się zgadzam	Zdecydowanie się nie zgadzam	Zdecydowanie się zgadzam	Zdecydowanie się zgadzam	Raczej się zgadzam	Raczej się zgadzam	Raczej się nie zgadzam
163	Zmienił się częściowo	Konieczność podjęcia nowych obowiązków;Konieczność wypełniania dodatkowych dokumentów;Więcej czynności do wykonania przy pacjencie;Zmiana sposobu komunikowania z pacjentem/rodziną/personelem;Większe obciążenie pracą związane z koniecznością czasochłonnego ubierania się w odzież ochronną;	Nie	Nie	Nie	Nie	Raczej się nie zgadzam	Raczej się zgadzam	Zdecydowanie się zgadzam	Zdecydowanie się zgadzam	Zdecydowanie się zgadzam	Zdecydowanie się nie zgadzam	Tak, relacje z członkami zespołu pogorszyły się	W ogóle	4	5	Boję się tego, że zarażę swoich bliskich;Boję się tego, że nie będę mógł pomóc pacjentowi, bo będzie mi brakować sprzętu;Boję się tego, że nie będę mógł pomóc pacjentowi ze względu na zbyt dużą liczbę obowiązków ;Boję się tego, że będę odpowiedzialny/a za błędy popełnione w związku z wykonywaniem pracy wykraczającej poza moje kompetencje ;Boję się tego, że z przemęczenia mogę popełnić błąd ;	Tak, zaufanie pacjentów zdecydowanie zmalało	Zmieniło się częściowo	Mniej czasu / brak czasu na zadbanie o siebie (zdrowie, wygląd itp.);Ograniczenie kontaktów towarzyskich;Pogorszenie się stanu zdrowia;	Nie spotkałem/am się z żadnymi negatywnymi reakcjami;		Małżonek / partner / małżonka / partnerka;Dziecko / dzieci;Koleżanki/koledzy z zespołu, w którym pracuję;	4	6	Większa skłonność do konfliktów z otoczeniem;Spożywanie mniejszej liczby posiłków niż dotychczas;Objawy depresyjne;	Większa skłonność do konfliktów z otoczeniem;Spożywanie mniejszej liczby posiłków niż dotychczas;Objawy depresyjne;	4	5	Nie, nie korzystałam/em z pomocy psychologa/psychiatry, choć chciał(a)bym	Raczej się nie zgadzam	Raczej się nie zgadzam	Raczej się nie zgadzam	Zdecydowanie się nie zgadzam	Raczej się nie zgadzam	Raczej się nie zgadzam	Zdecydowanie się nie zgadzam	Zdecydowanie się nie zgadzam	Zdecydowanie się zgadzam	Zdecydowanie się zgadzam	Zdecydowanie się zgadzam	Raczej się zgadzam	Raczej się zgadzam	Raczej się zgadzam	Zdecydowanie się nie zgadzam	Raczej się nie zgadzam	Zdecydowanie się nie zgadzam	Raczej się nie zgadzam	Raczej się nie zgadzam
165	Zmienił się całkowicie	Wydłużone dyżury / godziny pracy;Praca na innym oddziale;Konieczność podjęcia nowych obowiązków;Konieczność wypełniania dodatkowych dokumentów;Więcej czynności do wykonania przy pacjencie;Zmiana sposobu komunikowania z pacjentem/rodziną/personelem;Większe obciążenie pracą związane ze zwiększoną absencją personelu (np. z powodu izolacji lub kwarantanny);Większe obciążenie pracą związane z konieczn…	Nie	Nie	Nie	Nie	Zdecydowanie się nie zgadzam	Zdecydowanie się zgadzam	Zdecydowanie się zgadzam	Zdecydowanie się zgadzam	Zdecydowanie się zgadzam	Zdecydowanie się nie zgadzam	Tak, relacje z członkami zespołu pogorszyły się	W ogóle	2	3	Boję się tego, że zarażę swoich bliskich;Boję się tego, że nie będę mógł pomóc pacjentowi ze względu na zbyt dużą liczbę obowiązków ;Boję się tego, że z przemęczenia mogę popełnić błąd ;	Tak, zaufanie pacjentów zmalało	Zmieniło się całkowicie	Mniej czasu dla rodziny;Ograniczenie kontaktów towarzyskich;Pogorszenie się stanu zdrowia;Pogorszenie się relacji z bliskimi;	Unikano kontaktów ze mną i/lub z moją rodziną;		Małżonek / partner / małżonka / partnerka;Dziecko / dzieci;Znajomi/przyjaciele;Koleżanki/koledzy z zespołu, w którym pracuję;	4	6	Palenie papierosów;Spożywanie mniejszej liczby posiłków niż dotychczas;	Palenie papierosów;	2	6	Nie korzystałam/em z pomocy psychologa/psychiatry, bo nie czuję takiej potrzeby	Raczej się zgadzam	Raczej się zgadzam	Zdecydowanie się nie zgadzam	Raczej się zgadzam	Zdecydowanie się nie zgadzam	Raczej się zgadzam	Zdecydowanie się nie zgadzam	Zdecydowanie się nie zgadzam	Zdecydowanie się zgadzam	Zdecydowanie się zgadzam	Zdecydowanie się zgadzam	Zdecydowanie się zgadzam	Zdecydowanie się zgadzam	Zdecydowanie się nie zgadzam	Zdecydowanie się zgadzam	Zdecydowanie się zgadzam	Zdecydowanie się zgadzam	Zdecydowanie się zgadzam	Zdecydowanie się zgadzam
167	Zmienił się całkowicie	Wydłużone dyżury / godziny pracy;Praca na innym oddziale;Konieczność podjęcia nowych obowiązków;Konieczność wypełniania dodatkowych dokumentów;Więcej czynności do wykonania przy pacjencie;Zmiana sposobu komunikowania z pacjentem/rodziną/personelem;Większe obciążenie pracą związane ze zwiększoną absencją personelu (np. z powodu izolacji lub kwarantanny);Większe obciążenie pracą związane z konieczn…	Tak	Tak	Tak	Tak	Raczej się nie zgadzam	Raczej się zgadzam	Zdecydowanie się zgadzam	Zdecydowanie się zgadzam	Zdecydowanie się zgadzam	Raczej się zgadzam	Tak, relacje z członkami zespołu polepszyły się	Bardzo rzadko	6	6	Boję się tego, że się zarażę;Boję się tego, że zarażę swoich bliskich;Boję się tego, że nie będę mógł pomóc pacjentowi ze względu na zbyt dużą liczbę obowiązków ;Boję się tego, że będę odpowiedzialny/a za błędy popełnione w związku z wykonywaniem pracy wykraczającej poza moje kompetencje ;Boję się tego, że z przemęczenia mogę popełnić błąd ;Boję się śmierci pacjenta ;Boję się własnej śmierci;	Tak, zaufanie pacjentów zdecydowanie zmalało	Zmieniło się częściowo	Mniej czasu dla rodziny;Mniej czasu / brak czasu na zadbanie o siebie (zdrowie, wygląd itp.);Ograniczenie kontaktów towarzyskich;Pogorszenie się stanu zdrowia;	Nie spotkałem/am się z żadnymi negatywnymi reakcjami;		Dziecko / dzieci;Znajomi/przyjaciele;Koleżanki/koledzy z zespołu, w którym pracuję;Wiara / religia;	6	6	Problemy z zasypianiem;Spożywanie mniejszej liczby posiłków niż dotychczas;Objawy depresyjne;	Problemy z zasypianiem;Spożywanie mniejszej liczby posiłków niż dotychczas;Objawy depresyjne;	4	5	Nie, nie korzystałam/em z pomocy psychologa/psychiatry, choć chciał(a)bym	Raczej się zgadzam	Raczej się zgadzam	Raczej się nie zgadzam	Raczej się zgadzam	Raczej się zgadzam	Raczej się zgadzam	Zdecydowanie się nie zgadzam	Zdecydowanie się nie zgadzam	Raczej się zgadzam	Zdecydowanie się zgadzam	Zdecydowanie się zgadzam	Zdecydowanie się zgadzam	Zdecydowanie się zgadzam	Zdecydowanie się nie zgadzam	Zdecydowanie się zgadzam	Raczej się nie zgadzam	Raczej się nie zgadzam	Raczej się nie zgadzam	Raczej się nie zgadzam
169	Zmienił się w niewielkim stopniu	Konieczność podjęcia nowych obowiązków;Zmiana sposobu komunikowania z pacjentem/rodziną/personelem;Większe obciążenie pracą związane ze zwiększoną absencją personelu (np. z powodu izolacji lub kwarantanny);Większe obciążenie pracą związane z koniecznością czasochłonnego ubierania się w odzież ochronną;	Tak	Tak	Tak	Tak	Zdecydowanie się zgadzam	Zdecydowanie się zgadzam	Zdecydowanie się zgadzam	Zdecydowanie się zgadzam	Zdecydowanie się zgadzam	Zdecydowanie się zgadzam	Nie, nie zaobserwowałem/zaobserwowałam znaczących zmian	W ogóle	6	6	Boję się tego, że z przemęczenia mogę popełnić błąd ;	Nie, poziom zaufania nie zmienił się	Zmieniło się w niewielkim stopniu	Ograniczenie kontaktów towarzyskich;	Nie spotkałem/am się z żadnymi negatywnymi reakcjami;		Bezpośredni przełożony;	1	1	Żadne z powyższych;	Żadne z powyższych;	1	1	Nie korzystałam/em z pomocy psychologa/psychiatry, bo nie czuję takiej potrzeby	Zdecydowanie się nie zgadzam	Zdecydowanie się nie zgadzam	Zdecydowanie się nie zgadzam	Zdecydowanie się nie zgadzam	Zdecydowanie się nie zgadzam	Zdecydowanie się nie zgadzam	Zdecydowanie się nie zgadzam	Zdecydowanie się nie zgadzam	Zdecydowanie się zgadzam	Zdecydowanie się zgadzam	Zdecydowanie się zgadzam	Zdecydowanie się zgadzam	Zdecydowanie się zgadzam	Zdecydowanie się zgadzam	Zdecydowanie się zgadzam	Raczej się nie zgadzam	Zdecydowanie się zgadzam	Zdecydowanie się zgadzam	Zdecydowanie się zgadzam
174	Zmienił się całkowicie	Praca na innym oddziale;Konieczność podjęcia nowych obowiązków;Konieczność wypełniania dodatkowych dokumentów;Zmiana sposobu komunikowania z pacjentem/rodziną/personelem;Większe obciążenie pracą związane ze zwiększoną absencją personelu (np. z powodu izolacji lub kwarantanny);Większe obciążenie pracą związane z koniecznością czasochłonnego ubierania się w odzież ochronną;Ograniczenie możliwości p…	Nie	Nie	Nie	Nie	Raczej się nie zgadzam	Zdecydowanie się zgadzam	Zdecydowanie się zgadzam	Zdecydowanie się zgadzam	Zdecydowanie się zgadzam	Raczej się zgadzam	Nie, nie zaobserwowałem/zaobserwowałam znaczących zmian	Rzadko	5	5	Boję się tego, że się zarażę;Boję się tego, że zarażę swoich bliskich;Boję się tego, że nie będę mógł pomóc pacjentowi ze względu na zbyt dużą liczbę obowiązków ;Boję się tego, że będę odpowiedzialny/a za błędy popełnione w związku z wykonywaniem pracy wykraczającej poza moje kompetencje ;	Tak, zaufanie pacjentów zdecydowanie wzrosło	Zmieniło się częściowo	Ograniczenie kontaktów towarzyskich;Konieczność zmiany codziennych nawyków (np. w związku nauką zdalną dziecka);Pogorszenie się relacji z bliskimi;	Odmówiono mi obsługi w salonie kosmetycznym / u fryzjera;Unikano kontaktów ze mną i/lub z moją rodziną;		Małżonek / partner / małżonka / partnerka;Dziecko / dzieci;Dalsza rodzina;Znajomi/przyjaciele;Koleżanki/koledzy z zespołu, w którym pracuję;	5	5	Problemy z zasypianiem;Większa skłonność do konfliktów z otoczeniem;Spożywanie mniejszej liczby posiłków niż dotychczas;Objawy depresyjne;	Problemy z zasypianiem;	3	5	Nie korzystałam/em z pomocy psychologa/psychiatry, bo nie czuję takiej potrzeby	Raczej się nie zgadzam	Zdecydowanie się nie zgadzam	Raczej się nie zgadzam	Raczej się nie zgadzam	Raczej się nie zgadzam	Raczej się zgadzam	Raczej się nie zgadzam	Raczej się nie zgadzam	Raczej się nie zgadzam	Raczej się zgadzam	Raczej się zgadzam	Zdecydowanie się zgadzam	Zdecydowanie się zgadzam	Raczej się nie zgadzam	Zdecydowanie się zgadzam	Raczej się zgadzam	Raczej się zgadzam	Raczej się zgadzam	Raczej się zgadzam
176	Zmienił się częściowo	Praca na innym oddziale;Konieczność podjęcia nowych obowiązków;Zmiana sposobu komunikowania z pacjentem/rodziną/personelem;Większe obciążenie pracą związane ze zwiększoną absencją personelu (np. z powodu izolacji lub kwarantanny);	Tak	Tak	Tak	Tak	Raczej się zgadzam	Raczej się zgadzam	Raczej się zgadzam	Raczej się zgadzam	Raczej się zgadzam	Raczej się zgadzam	Tak, relacje z członkami zespołu polepszyły się	W ogóle	5	5	Boję się tego, że się zarażę;Boję się tego, że zarażę swoich bliskich;Boję się tego, że nie będę mógł pomóc pacjentowi ze względu na zbyt dużą liczbę obowiązków ;Boję się tego, że będę odpowiedzialny/a za błędy popełnione w związku z wykonywaniem pracy wykraczającej poza moje kompetencje ;Boję się tego, że z przemęczenia mogę popełnić błąd ;	Tak, zaufanie pacjentów zmalało	Zmieniło się częściowo	Mniej czasu dla rodziny;Mniej czasu / brak czasu na zadbanie o siebie (zdrowie, wygląd itp.);Ograniczenie kontaktów towarzyskich;Pogorszenie się stanu zdrowia;Pogorszenie się relacji z bliskimi;	Unikano kontaktów ze mną i/lub z moją rodziną;		Małżonek / partner / małżonka / partnerka;Dalsza rodzina;Znajomi/przyjaciele;Wiara / religia;	2	5	Zażywanie narkotyków;Zażywanie leków uspokajających;Spożywanie większej liczby posiłków niż dotychczas;Objawy depresyjne;	Zażywanie leków uspokajających;Problemy z zasypianiem;Większa skłonność do konfliktów z otoczeniem;Spożywanie większej liczby posiłków niż dotychczas;Objawy depresyjne;	3	5	Nie, nie korzystałam/em z pomocy psychologa/psychiatry, choć chciał(a)bym	Raczej się zgadzam	Raczej się zgadzam	Raczej się nie zgadzam	Raczej się nie zgadzam	Raczej się nie zgadzam	Raczej się nie zgadzam	Raczej się nie zgadzam	Raczej się nie zgadzam	Zdecydowanie się zgadzam	Zdecydowanie się zgadzam	Raczej się zgadzam	Zdecydowanie się zgadzam	Zdecydowanie się zgadzam	Zdecydowanie się zgadzam	Zdecydowanie się zgadzam	Raczej się nie zgadzam	Raczej się zgadzam	Raczej się zgadzam	Raczej się zgadzam
178	Zmienił się częściowo	Zmiana sposobu komunikowania z pacjentem/rodziną/personelem;Większe obciążenie pracą związane ze zwiększoną absencją personelu (np. z powodu izolacji lub kwarantanny);Większe obciążenie pracą związane z koniecznością czasochłonnego ubierania się w odzież ochronną;Konieczność radzenia sobie z hejtem w mediach związanym z odgórnymi ograniczeniami dotyczącymi odwiedzin pacjentów;	Tak	Nie	Nie	Nie	Raczej się nie zgadzam	Raczej się zgadzam	Raczej się nie zgadzam	Raczej się nie zgadzam	Raczej się zgadzam	Raczej się zgadzam	Tak, relacje z członkami zespołu pogorszyły się	Rzadko	4	4	Boję się tego, że się zarażę;Boję się tego, że zarażę swoich bliskich;Boję się tego, że będę odpowiedzialny/a za błędy popełnione w związku z wykonywaniem pracy wykraczającej poza moje kompetencje ;	Tak, zaufanie pacjentów zmalało	Zmieniło się częściowo	Ograniczenie kontaktów towarzyskich;Pogorszenie się stanu zdrowia;	Nie spotkałem/am się z żadnymi negatywnymi reakcjami;		Małżonek / partner / małżonka / partnerka;Dziecko / dzieci;Dalsza rodzina;Znajomi/przyjaciele;Koleżanki/koledzy z zespołu, w którym pracuję;	5	6	Większa skłonność do konfliktów z otoczeniem;Spożywanie większej liczby posiłków niż dotychczas;	Problemy z zasypianiem;Spożywanie większej liczby posiłków niż dotychczas;	6	6	Nie korzystałam/em z pomocy psychologa/psychiatry, bo nie czuję takiej potrzeby	Raczej się nie zgadzam	Raczej się nie zgadzam	Zdecydowanie się nie zgadzam	Raczej się nie zgadzam	Zdecydowanie się nie zgadzam	Zdecydowanie się nie zgadzam	Raczej się nie zgadzam	Raczej się nie zgadzam	Zdecydowanie się zgadzam	Zdecydowanie się zgadzam	Zdecydowanie się zgadzam	Zdecydowanie się zgadzam	Zdecydowanie się zgadzam	Zdecydowanie się nie zgadzam	Raczej się nie zgadzam	Zdecydowanie się nie zgadzam	Raczej się nie zgadzam	Raczej się zgadzam	Raczej się zgadzam
179	Zmienił się całkowicie	Konieczność podjęcia nowych obowiązków;Więcej czynności do wykonania przy pacjencie;Zmiana sposobu komunikowania z pacjentem/rodziną/personelem;Większe obciążenie pracą związane ze zwiększoną absencją personelu (np. z powodu izolacji lub kwarantanny);Większe obciążenie pracą związane z koniecznością czasochłonnego ubierania się w odzież ochronną;Konieczność radzenia sobie z hejtem w mediach związ…	Tak	Nie	Nie	Nie	Raczej się zgadzam	Raczej się zgadzam	Raczej się nie zgadzam	Raczej się nie zgadzam	Raczej się nie zgadzam	Raczej się zgadzam	Nie, nie zaobserwowałem/zaobserwowałam znaczących zmian	Często	6	6	Boję się tego, że nie będę mógł pomóc pacjentowi ze względu na zbyt dużą liczbę obowiązków ;Boję się tego, że nie będę mieć środków ochrony osobistej;	Tak, zaufanie pacjentów wzrosło	Zmieniło się w niewielkim stopniu	Konieczność zmiany codziennych nawyków (np. w związku nauką zdalną dziecka);	Nie spotkałem/am się z żadnymi negatywnymi reakcjami;		Małżonek / partner / małżonka / partnerka;Dziecko / dzieci;Znajomi/przyjaciele;Koleżanki/koledzy z zespołu, w którym pracuję;	5	5	Problemy z zasypianiem;Większa skłonność do konfliktów z otoczeniem;	Żadne z powyższych;	4	4	Nie korzystałam/em z pomocy psychologa/psychiatry, bo nie czuję takiej potrzeby	Zdecydowanie się nie zgadzam	Zdecydowanie się nie zgadzam	Zdecydowanie się nie zgadzam	Zdecydowanie się nie zgadzam	Zdecydowanie się nie zgadzam	Zdecydowanie się nie zgadzam	Zdecydowanie się nie zgadzam	Zdecydowanie się nie zgadzam	Zdecydowanie się zgadzam	Zdecydowanie się zgadzam	Zdecydowanie się zgadzam	Zdecydowanie się nie zgadzam	Zdecydowanie się nie zgadzam	Raczej się nie zgadzam	Zdecydowanie się nie zgadzam	Zdecydowanie się nie zgadzam	Raczej się nie zgadzam	Raczej się nie zgadzam	Raczej się nie zgadzam
180	Zmienił się częściowo	Konieczność podjęcia nowych obowiązków;Konieczność wypełniania dodatkowych dokumentów;Więcej czynności do wykonania przy pacjencie;Zmiana sposobu komunikowania z pacjentem/rodziną/personelem;Większe obciążenie pracą związane ze zwiększoną absencją personelu (np. z powodu izolacji lub kwarantanny);Większe obciążenie pracą związane z koniecznością czasochłonnego ubierania się w odzież ochronną;Koni…	Nie	Tak	Tak	Nie	Zdecydowanie się zgadzam	Raczej się zgadzam	Raczej się zgadzam	Raczej się zgadzam	Raczej się zgadzam	Zdecydowanie się zgadzam	Nie, nie zaobserwowałem/zaobserwowałam znaczących zmian	W ogóle	5	5	Boję się tego, że się zarażę;Boję się tego, że zarażę swoich bliskich;Boję się tego, że nie będę mógł pomóc pacjentowi, bo będzie mi brakować sprzętu;Boję się tego, że nie będę mógł pomóc pacjentowi ze względu na zbyt dużą liczbę obowiązków ;Boję się tego, że będę odpowiedzialny/a za błędy popełnione w związku z wykonywaniem pracy wykraczającej poza moje kompetencje ;Boję się tego, że z przemęcze…	Tak, zaufanie pacjentów zmalało	Zmieniło się częściowo	Ograniczenie kontaktów towarzyskich;	Unikano kontaktów ze mną i/lub z moją rodziną;		Małżonek / partner / małżonka / partnerka;Dziecko / dzieci;Koleżanki/koledzy z zespołu, w którym pracuję;	3	5	Większa skłonność do konfliktów z otoczeniem;	Spożywanie mniejszej liczby posiłków niż dotychczas;	2	3	Nie korzystałam/em z pomocy psychologa/psychiatry, bo nie czuję takiej potrzeby	Zdecydowanie się zgadzam	Raczej się nie zgadzam	Raczej się nie zgadzam	Raczej się nie zgadzam	Raczej się nie zgadzam	Zdecydowanie się zgadzam	Zdecydowanie się nie zgadzam	Zdecydowanie się zgadzam	Zdecydowanie się zgadzam	Zdecydowanie się zgadzam	Zdecydowanie się zgadzam	Raczej się nie zgadzam	Zdecydowanie się zgadzam	Zdecydowanie się zgadzam	Zdecydowanie się nie zgadzam	Raczej się nie zgadzam	Raczej się nie zgadzam	Raczej się nie zgadzam	Raczej się nie zgadzam
181	Zmienił się częściowo	Konieczność podjęcia nowych obowiązków;Konieczność wypełniania dodatkowych dokumentów;Więcej czynności do wykonania przy pacjencie;Zmiana sposobu komunikowania z pacjentem/rodziną/personelem;Większe obciążenie pracą związane ze zwiększoną absencją personelu (np. z powodu izolacji lub kwarantanny);Większe obciążenie pracą związane z koniecznością czasochłonnego ubierania się w odzież ochronną;Koni…	Nie	Tak	Tak	Nie	Zdecydowanie się zgadzam	Raczej się zgadzam	Raczej się zgadzam	Raczej się zgadzam	Raczej się zgadzam	Zdecydowanie się zgadzam	Nie, nie zaobserwowałem/zaobserwowałam znaczących zmian	W ogóle	5	5	Boję się tego, że się zarażę;Boję się tego, że zarażę swoich bliskich;Boję się tego, że nie będę mógł pomóc pacjentowi, bo będzie mi brakować sprzętu;Boję się tego, że nie będę mógł pomóc pacjentowi ze względu na zbyt dużą liczbę obowiązków ;Boję się tego, że będę odpowiedzialny/a za błędy popełnione w związku z wykonywaniem pracy wykraczającej poza moje kompetencje ;Boję się tego, że z przemęcze…	Tak, zaufanie pacjentów zmalało	Zmieniło się częściowo	Konieczność czasowego wyprowadzenia się z domu;Ograniczenie kontaktów towarzyskich;Konieczność zmiany codziennych nawyków (np. w związku nauką zdalną dziecka);Pogorszenie się stanu zdrowia;	Nie spotkałem/am się z żadnymi negatywnymi reakcjami;		Małżonek / partner / małżonka / partnerka;Dziecko / dzieci;Znajomi/przyjaciele;Koleżanki/koledzy z zespołu, w którym pracuję;	3	5	Większa skłonność do konfliktów z otoczeniem;	Spożywanie większej liczby posiłków niż dotychczas;	2	2	Nie korzystałam/em z pomocy psychologa/psychiatry, bo nie czuję takiej potrzeby	Zdecydowanie się nie zgadzam	Zdecydowanie się nie zgadzam	Raczej się nie zgadzam	Raczej się nie zgadzam	Raczej się nie zgadzam	Zdecydowanie się nie zgadzam	Raczej się nie zgadzam	Raczej się zgadzam	Raczej się zgadzam	Raczej się zgadzam	Zdecydowanie się zgadzam	Raczej się nie zgadzam	Raczej się zgadzam	Zdecydowanie się nie zgadzam	Raczej się zgadzam	Zdecydowanie się nie zgadzam	Zdecydowanie się nie zgadzam	Zdecydowanie się nie zgadzam	Zdecydowanie się nie zgadzam
182	Zmienił się częściowo	Zmiana sposobu komunikowania z pacjentem/rodziną/personelem;Większe obciążenie pracą związane z koniecznością czasochłonnego ubierania się w odzież ochronną;	Nie	Nie	Tak	Tak	Zdecydowanie się zgadzam	Raczej się nie zgadzam	Raczej się nie zgadzam	Zdecydowanie się zgadzam	Zdecydowanie się zgadzam	Zdecydowanie się zgadzam	Nie, nie zaobserwowałem/zaobserwowałam znaczących zmian	Rzadko	5	5	Boję się tego, że się zarażę;Boję się tego, że zarażę swoich bliskich;Boję się tego, że nie będę mieć środków ochrony osobistej;	Nie, poziom zaufania nie zmienił się	Zmieniło się w niewielkim stopniu	Ograniczenie kontaktów towarzyskich;	Nie spotkałem/am się z żadnymi negatywnymi reakcjami;		Nikt mnie nie wspiera;	4	5	Żadne z powyższych;	Żadne z powyższych;	3	3	Nie korzystałam/em z pomocy psychologa/psychiatry, bo nie czuję takiej potrzeby	Raczej się nie zgadzam	Raczej się nie zgadzam	Raczej się nie zgadzam	Raczej się zgadzam	Raczej się zgadzam	Raczej się zgadzam	Zdecydowanie się nie zgadzam	Zdecydowanie się nie zgadzam	Zdecydowanie się zgadzam	Zdecydowanie się zgadzam	Zdecydowanie się zgadzam	Zdecydowanie się zgadzam	Zdecydowanie się zgadzam	Zdecydowanie się nie zgadzam	Zdecydowanie się zgadzam	Raczej się nie zgadzam	Zdecydowanie się zgadzam	Raczej się zgadzam	Raczej się zgadzam
183	Zmienił się częściowo	Konieczność podjęcia nowych obowiązków;Konieczność wypełniania dodatkowych dokumentów;Zmiana sposobu komunikowania z pacjentem/rodziną/personelem;Większe obciążenie pracą związane ze zwiększoną absencją personelu (np. z powodu izolacji lub kwarantanny);Większe obciążenie pracą związane z koniecznością czasochłonnego ubierania się w odzież ochronną;Ograniczenie możliwości podejmowania pracy w inny…	Nie	Nie	Tak	Tak	Raczej się zgadzam	Raczej się zgadzam	Raczej się zgadzam	Raczej się zgadzam	Raczej się zgadzam	Raczej się zgadzam	Nie, nie zaobserwowałem/zaobserwowałam znaczących zmian	Rzadko	6	5	Nie boję się, jestem optymistą - staram się realizować zadania;	Tak, zaufanie pacjentów wzrosło	Zmieniło się w niewielkim stopniu	Konieczność zmiany codziennych nawyków (np. w związku nauką zdalną dziecka);	Nie spotkałem/am się z żadnymi negatywnymi reakcjami;		Małżonek / partner / małżonka / partnerka;Dziecko / dzieci;Koleżanki/koledzy z zespołu, w którym pracuję;	5	5	Żadne z powyższych;większa dbałość o higienę rąk;	Żadne z powyższych;większa niż zwykle (choć była wysoka) dbałość o higienę rąk i pracy;	4	4	Nie korzystałam/em z pomocy psychologa/psychiatry, bo nie czuję takiej potrzeby	Zdecydowanie się nie zgadzam	Raczej się nie zgadzam	Raczej się nie zgadzam	Raczej się zgadzam	Raczej się nie zgadzam	Raczej się zgadzam	Raczej się nie zgadzam	Raczej się zgadzam	Raczej się zgadzam	Zdecydowanie się zgadzam	Raczej się zgadzam	Zdecydowanie się zgadzam	Zdecydowanie się zgadzam	Raczej się zgadzam	Raczej się zgadzam	Raczej się nie zgadzam	Raczej się zgadzam	Raczej się zgadzam	Raczej się nie zgadzam
184	Zmienił się całkowicie	Konieczność podjęcia nowych obowiązków;Konieczność wypełniania dodatkowych dokumentów;Więcej czynności do wykonania przy pacjencie;Zmiana sposobu komunikowania z pacjentem/rodziną/personelem;Większe obciążenie pracą związane ze zwiększoną absencją personelu (np. z powodu izolacji lub kwarantanny);Większe obciążenie pracą związane z koniecznością czasochłonnego ubierania się w odzież ochronną;Koni…	Nie	Nie	Nie	Nie	Zdecydowanie się nie zgadzam	Zdecydowanie się zgadzam	Raczej się zgadzam	Raczej się zgadzam	Zdecydowanie się zgadzam	Zdecydowanie się zgadzam	Nie, nie zaobserwowałem/zaobserwowałam znaczących zmian	Często	5	5	Boję się tego, że się zarażę;Boję się tego, że zarażę swoich bliskich;Boję się tego, że nie będę mógł pomóc pacjentowi, bo będzie mi brakować sprzętu;Boję się tego, że nie będę mógł pomóc pacjentowi ze względu na zbyt dużą liczbę obowiązków ;Boję się tego, że będę odpowiedzialny/a za błędy popełnione w związku z wykonywaniem pracy wykraczającej poza moje kompetencje ;Boję się tego, że z przemęcze…	Tak, zaufanie pacjentów zmalało	Zmieniło się częściowo	Mniej czasu dla rodziny;Mniej czasu / brak czasu na zadbanie o siebie (zdrowie, wygląd itp.);Ograniczenie kontaktów towarzyskich;Pogorszenie się stanu zdrowia;	Nie spotkałem/am się z żadnymi negatywnymi reakcjami;		Małżonek / partner / małżonka / partnerka;Dziecko / dzieci;Znajomi/przyjaciele;Bezpośredni przełożony;Koleżanki/koledzy z zespołu, w którym pracuję;	3	6	Zażywanie leków uspokajających;Problemy z zasypianiem;Objawy depresyjne;	Zażywanie leków uspokajających;Problemy z zasypianiem;Spożywanie mniejszej liczby posiłków niż dotychczas;Objawy depresyjne;	3	4	Tak korzystałam/em prywatnie z pomocy psychologa/psychiatry	Raczej się nie zgadzam	Zdecydowanie się nie zgadzam	Zdecydowanie się nie zgadzam	Zdecydowanie się nie zgadzam	Raczej się nie zgadzam	Zdecydowanie się nie zgadzam	Zdecydowanie się nie zgadzam	Zdecydowanie się nie zgadzam	Raczej się zgadzam	Zdecydowanie się zgadzam	Zdecydowanie się zgadzam	Zdecydowanie się zgadzam	Zdecydowanie się zgadzam	Raczej się nie zgadzam	Zdecydowanie się zgadzam	Zdecydowanie się zgadzam	Zdecydowanie się zgadzam	Zdecydowanie się zgadzam	Zdecydowanie się zgadzam
186	Zmienił się całkowicie	Konieczność podjęcia nowych obowiązków;Konieczność wypełniania dodatkowych dokumentów;Więcej czynności do wykonania przy pacjencie;Zmiana sposobu komunikowania z pacjentem/rodziną/personelem;Większe obciążenie pracą związane ze zwiększoną absencją personelu (np. z powodu izolacji lub kwarantanny);Większe obciążenie pracą związane z koniecznością czasochłonnego ubierania się w odzież ochronną;Koni…	Tak	Nie	Nie	Nie	Zdecydowanie się nie zgadzam	Zdecydowanie się zgadzam	Raczej się zgadzam	Raczej się zgadzam	Raczej się zgadzam	Raczej się nie zgadzam	Tak, relacje z członkami zespołu pogorszyły się	Rzadko	3	5	Boję się tego, że będę odpowiedzialny/a za błędy popełnione w związku z wykonywaniem pracy wykraczającej poza moje kompetencje ;Boję się tego, że nie będę mieć środków ochrony osobistej;	Nie, poziom zaufania nie zmienił się	Zmieniło się częściowo	Ograniczenie kontaktów towarzyskich;Konieczność zmiany codziennych nawyków (np. w związku nauką zdalną dziecka);Pogorszenie się relacji z bliskimi;	Unikano kontaktów ze mną i/lub z moją rodziną;		Małżonek / partner / małżonka / partnerka;Dziecko / dzieci;	5	6	Problemy z zasypianiem;	Żadne z powyższych;	2	2	Nie korzystałam/em z pomocy psychologa/psychiatry, bo nie czuję takiej potrzeby	Raczej się nie zgadzam	Zdecydowanie się nie zgadzam	Zdecydowanie się nie zgadzam	Zdecydowanie się nie zgadzam	Raczej się nie zgadzam	Zdecydowanie się nie zgadzam	Raczej się zgadzam	Raczej się zgadzam	Zdecydowanie się zgadzam	Raczej się nie zgadzam	Raczej się zgadzam	Raczej się nie zgadzam	Raczej się zgadzam	Raczej się nie zgadzam	Zdecydowanie się zgadzam	Zdecydowanie się nie zgadzam	Zdecydowanie się nie zgadzam	Zdecydowanie się nie zgadzam	Zdecydowanie się nie zgadzam
187	Zmienił się w niewielkim stopniu	Zmiana sposobu komunikowania z pacjentem/rodziną/personelem;Większe obciążenie pracą związane ze zwiększoną absencją personelu (np. z powodu izolacji lub kwarantanny);Większe obciążenie pracą związane z koniecznością czasochłonnego ubierania się w odzież ochronną;	Tak	Nie	Tak	Tak	Zdecydowanie się zgadzam	Zdecydowanie się zgadzam	Raczej się zgadzam	Raczej się zgadzam	Zdecydowanie się zgadzam	Zdecydowanie się zgadzam	Nie, nie zaobserwowałem/zaobserwowałam znaczących zmian	Rzadko	5	5	Boję się tego, że się zarażę;Boję się tego, że zarażę swoich bliskich;Boję się tego, że będę odpowiedzialny/a za błędy popełnione w związku z wykonywaniem pracy wykraczającej poza moje kompetencje ;Boję się tego, że z przemęczenia mogę popełnić błąd ;Boję się tego, że nie będę mieć środków ochrony osobistej;Boję się własnej śmierci;	Nie, poziom zaufania nie zmienił się	Zmieniło się w niewielkim stopniu	Ograniczenie kontaktów towarzyskich;	Nie spotkałem/am się z żadnymi negatywnymi reakcjami;		Nikt mnie nie wspiera;	4	5	Żadne z powyższych;	Żadne z powyższych;	3	3	Nie korzystałam/em z pomocy psychologa/psychiatry, bo nie czuję takiej potrzeby	Raczej się zgadzam	Raczej się zgadzam	Raczej się zgadzam	Raczej się zgadzam	Raczej się zgadzam	Zdecydowanie się zgadzam	Raczej się nie zgadzam	Raczej się nie zgadzam	Zdecydowanie się zgadzam	Zdecydowanie się zgadzam	Zdecydowanie się zgadzam	Zdecydowanie się zgadzam	Zdecydowanie się zgadzam	Raczej się nie zgadzam	Zdecydowanie się zgadzam	Raczej się nie zgadzam	Raczej się nie zgadzam	Raczej się nie zgadzam	Raczej się nie zgadzam
189	Zmienił się częściowo	Konieczność podjęcia nowych obowiązków;Konieczność wypełniania dodatkowych dokumentów;Więcej czynności do wykonania przy pacjencie;Większe obciążenie pracą związane ze zwiększoną absencją personelu (np. z powodu izolacji lub kwarantanny);Większe obciążenie pracą związane z koniecznością czasochłonnego ubierania się w odzież ochronną;	Tak	Nie	Nie	Tak	Raczej się zgadzam	Raczej się zgadzam	Raczej się nie zgadzam	Raczej się nie zgadzam	Raczej się nie zgadzam	Raczej się zgadzam	Nie, nie zaobserwowałem/zaobserwowałam znaczących zmian	Rzadko	4	5	Boję się tego, że się zarażę;Boję się tego, że zarażę swoich bliskich;Boję się tego, że nie będę mógł pomóc pacjentowi, bo będzie mi brakować sprzętu;Boję się tego, że nie będę mieć środków ochrony osobistej;	Nie, poziom zaufania nie zmienił się	Zmieniło się w niewielkim stopniu	Mniej czasu / brak czasu na zadbanie o siebie (zdrowie, wygląd itp.);Ograniczenie kontaktów towarzyskich;	Nie spotkałem/am się z żadnymi negatywnymi reakcjami;		Małżonek / partner / małżonka / partnerka;Koleżanki/koledzy z zespołu, w którym pracuję;	4	4	Żadne z powyższych;	Problemy z zasypianiem;	4	4	Nie korzystałam/em z pomocy psychologa/psychiatry, bo nie czuję takiej potrzeby	Raczej się nie zgadzam	Zdecydowanie się nie zgadzam	Zdecydowanie się nie zgadzam	Raczej się nie zgadzam	Raczej się nie zgadzam	Raczej się nie zgadzam	Raczej się nie zgadzam	Raczej się nie zgadzam	Zdecydowanie się nie zgadzam	Zdecydowanie się nie zgadzam	Zdecydowanie się nie zgadzam	Raczej się nie zgadzam	Raczej się nie zgadzam	Zdecydowanie się nie zgadzam	Zdecydowanie się zgadzam	Zdecydowanie się nie zgadzam	Zdecydowanie się nie zgadzam	Zdecydowanie się nie zgadzam	Zdecydowanie się nie zgadzam
191	Zmienił się częściowo	Zmiana sposobu komunikowania z pacjentem/rodziną/personelem;Większe obciążenie pracą związane ze zwiększoną absencją personelu (np. z powodu izolacji lub kwarantanny);uciążliwość pracy w odzieży ochronnej;	Tak	Nie	Nie	Nie	Raczej się nie zgadzam	Zdecydowanie się zgadzam	Raczej się nie zgadzam	Raczej się nie zgadzam	Raczej się zgadzam	Raczej się zgadzam	Nie, nie zaobserwowałem/zaobserwowałam znaczących zmian	Często	4	4	Boję się tego, że się zarażę;Boję się tego, że zarażę swoich bliskich;Boję się tego, że nie będę mieć środków ochrony osobistej;	Nie, poziom zaufania nie zmienił się	Zmieniło się w niewielkim stopniu	Ograniczenie kontaktów towarzyskich;brak możliwości relaksu po pracy (kino, sport, spa itp.);	Nie spotkałem/am się z żadnymi negatywnymi reakcjami;		Małżonek / partner / małżonka / partnerka;Dziecko / dzieci;Znajomi/przyjaciele;	3	4	Picie alkoholu;Problemy z zasypianiem;Większa skłonność do konfliktów z otoczeniem;	Problemy z zasypianiem;	4	4	Nie korzystałam/em z pomocy psychologa/psychiatry, bo nie czuję takiej potrzeby	Raczej się zgadzam	Raczej się nie zgadzam	Raczej się nie zgadzam	Raczej się nie zgadzam	Raczej się nie zgadzam	Raczej się nie zgadzam	Raczej się zgadzam	Raczej się zgadzam	Raczej się zgadzam	Raczej się zgadzam	Raczej się nie zgadzam	Zdecydowanie się zgadzam	Zdecydowanie się zgadzam	Zdecydowanie się nie zgadzam	Zdecydowanie się zgadzam	Zdecydowanie się nie zgadzam	Zdecydowanie się nie zgadzam	Zdecydowanie się nie zgadzam	Zdecydowanie się nie zgadzam
193	Zmienił się całkowicie	Wydłużone dyżury / godziny pracy;Konieczność wypełniania dodatkowych dokumentów;Więcej czynności do wykonania przy pacjencie;Większe obciążenie pracą związane ze zwiększoną absencją personelu (np. z powodu izolacji lub kwarantanny);Większe obciążenie pracą związane z koniecznością czasochłonnego ubierania się w odzież ochronną;Ograniczenie możliwości podejmowania pracy w innych ośrodkach poza pod…	Nie	Nie	Nie	Nie	Raczej się nie zgadzam	Raczej się zgadzam	Raczej się zgadzam	Raczej się zgadzam	Raczej się zgadzam	Zdecydowanie się zgadzam	Nie, nie zaobserwowałem/zaobserwowałam znaczących zmian	Często	5	5	Boję się tego, że się zarażę;Boję się tego, że zarażę swoich bliskich;Boję się tego, że z przemęczenia mogę popełnić błąd ;Boję się tego, że nie będę mieć środków ochrony osobistej;	Tak, zaufanie pacjentów zmalało	Zmieniło się całkowicie	Mniej czasu dla rodziny;Mniej czasu / brak czasu wolnego;Ograniczenie kontaktów towarzyskich;Pogorszenie się relacji z bliskimi;	Unikano kontaktów ze mną i/lub z moją rodziną;		Znajomi/przyjaciele;	2	5	Problemy z zasypianiem;Większa skłonność do konfliktów z otoczeniem;Objawy depresyjne;	Problemy z zasypianiem;Większa skłonność do konfliktów z otoczeniem;Objawy depresyjne;	3	5	Nie, nie korzystałam/em z pomocy psychologa/psychiatry, choć chciał(a)bym	Zdecydowanie się nie zgadzam	Zdecydowanie się nie zgadzam	Zdecydowanie się nie zgadzam	Zdecydowanie się nie zgadzam	Zdecydowanie się nie zgadzam	Zdecydowanie się zgadzam	Raczej się nie zgadzam	Raczej się nie zgadzam	Zdecydowanie się zgadzam	Zdecydowanie się zgadzam	Zdecydowanie się zgadzam	Raczej się zgadzam	Raczej się zgadzam	Zdecydowanie się nie zgadzam	Raczej się zgadzam	Zdecydowanie się nie zgadzam	Raczej się nie zgadzam	Zdecydowanie się nie zgadzam	Zdecydowanie się nie zgadzam
195	Zmienił się w niewielkim stopniu	Większe obciążenie pracą związane z koniecznością czasochłonnego ubierania się w odzież ochronną;	Nie	Nie	Nie	Nie	Raczej się nie zgadzam	Zdecydowanie się zgadzam	Raczej się zgadzam	Raczej się zgadzam	Raczej się nie zgadzam	Raczej się nie zgadzam	Nie, nie zaobserwowałem/zaobserwowałam znaczących zmian	Często	3	5	Boję się tego, że nie będę mieć środków ochrony osobistej;	Tak, zaufanie pacjentów zdecydowanie zmalało	Wcale się nie zmieniło		Nie spotkałem/am się z żadnymi negatywnymi reakcjami;		Małżonek / partner / małżonka / partnerka;Dziecko / dzieci;Znajomi/przyjaciele;Koleżanki/koledzy z zespołu, w którym pracuję;	6	6	Większa skłonność do konfliktów z otoczeniem;	Żadne z powyższych;	1	2	Nie korzystałam/em z pomocy psychologa/psychiatry, bo nie czuję takiej potrzeby	Raczej się nie zgadzam	Raczej się nie zgadzam	Raczej się nie zgadzam	Raczej się nie zgadzam	Raczej się nie zgadzam	Zdecydowanie się nie zgadzam	Zdecydowanie się nie zgadzam	Zdecydowanie się nie zgadzam	Zdecydowanie się zgadzam	Zdecydowanie się zgadzam	Zdecydowanie się zgadzam	Zdecydowanie się zgadzam	Zdecydowanie się zgadzam	Zdecydowanie się nie zgadzam	Zdecydowanie się zgadzam	Raczej się zgadzam	Raczej się zgadzam	Raczej się zgadzam	Raczej się nie zgadzam
196	Zmienił się częściowo	Zmiana sposobu komunikowania z pacjentem/rodziną/personelem;Większe obciążenie pracą związane z koniecznością czasochłonnego ubierania się w odzież ochronną;	Tak	Tak	Nie	Nie	Raczej się zgadzam	Raczej się zgadzam	Raczej się nie zgadzam	Raczej się nie zgadzam	Raczej się nie zgadzam	Raczej się zgadzam	Tak, relacje z członkami zespołu pogorszyły się	W ogóle	3	3	Boję się tego, że się zarażę;Boję się tego, że zarażę swoich bliskich;Boję się tego, że nie będę mieć środków ochrony osobistej;	Tak, zaufanie pacjentów wzrosło	Zmieniło się częściowo	Ograniczenie kontaktów towarzyskich;Pogorszenie się relacji z bliskimi;	Nie spotkałem/am się z żadnymi negatywnymi reakcjami;		Małżonek / partner / małżonka / partnerka;Koleżanki/koledzy z zespołu, w którym pracuję;Wiara / religia;	5	5	Palenie papierosów;Problemy z zasypianiem;	Palenie papierosów;Problemy z zasypianiem;	4	4	Nie korzystałam/em z pomocy psychologa/psychiatry, bo nie czuję takiej potrzeby	Zdecydowanie się nie zgadzam	Zdecydowanie się nie zgadzam	Zdecydowanie się nie zgadzam	Zdecydowanie się nie zgadzam	Raczej się zgadzam	Raczej się zgadzam	Zdecydowanie się zgadzam	Zdecydowanie się zgadzam	Zdecydowanie się zgadzam	Zdecydowanie się zgadzam	Zdecydowanie się zgadzam	Raczej się zgadzam	Raczej się zgadzam	Zdecydowanie się nie zgadzam	Raczej się zgadzam	Raczej się nie zgadzam	Raczej się nie zgadzam	Raczej się nie zgadzam	Raczej się nie zgadzam
197	Zmienił się całkowicie	Konieczność podjęcia nowych obowiązków;Większe obciążenie pracą związane ze zwiększoną absencją personelu (np. z powodu izolacji lub kwarantanny);Większe obciążenie pracą związane z koniecznością czasochłonnego ubierania się w odzież ochronną;	Nie	Nie	Nie	Nie	Raczej się nie zgadzam	Raczej się zgadzam	Raczej się zgadzam	Raczej się zgadzam	Raczej się zgadzam	Raczej się zgadzam	Tak, relacje z członkami zespołu pogorszyły się	Często	2	5	Boję się tego, że się zarażę;Boję się tego, że zarażę swoich bliskich;	Tak, zaufanie pacjentów zmalało	Zmieniło się częściowo	Ograniczenie kontaktów towarzyskich;Pogorszenie się stanu zdrowia;Pogorszenie się relacji z bliskimi;	Nie spotkałem/am się z żadnymi negatywnymi reakcjami;		Małżonek / partner / małżonka / partnerka;Dziecko / dzieci;Dalsza rodzina;Znajomi/przyjaciele;	2	5	Większa skłonność do konfliktów z otoczeniem;	Żadne z powyższych;	4	4	Nie korzystałam/em z pomocy psychologa/psychiatry, bo nie czuję takiej potrzeby	Zdecydowanie się nie zgadzam	Zdecydowanie się nie zgadzam	Zdecydowanie się nie zgadzam	Raczej się nie zgadzam	Raczej się nie zgadzam	Zdecydowanie się nie zgadzam	Raczej się zgadzam	Raczej się zgadzam	Raczej się nie zgadzam	Raczej się nie zgadzam	Raczej się nie zgadzam	Zdecydowanie się nie zgadzam	Zdecydowanie się nie zgadzam	Zdecydowanie się nie zgadzam	Raczej się zgadzam	Zdecydowanie się nie zgadzam	Zdecydowanie się nie zgadzam	Zdecydowanie się nie zgadzam	Zdecydowanie się nie zgadzam
198	Zmienił się częściowo	Konieczność podjęcia nowych obowiązków;Konieczność wypełniania dodatkowych dokumentów;Więcej czynności do wykonania przy pacjencie;Zmiana sposobu komunikowania z pacjentem/rodziną/personelem;Większe obciążenie pracą związane ze zwiększoną absencją personelu (np. z powodu izolacji lub kwarantanny);Większe obciążenie pracą związane z koniecznością czasochłonnego ubierania się w odzież ochronną;	Tak	Tak	Nie	Nie	Raczej się zgadzam	Raczej się zgadzam	Raczej się zgadzam	Raczej się zgadzam	Raczej się zgadzam	Zdecydowanie się zgadzam	Nie, nie zaobserwowałem/zaobserwowałam znaczących zmian	Bardzo rzadko	4	4	Boję się tego, że się zarażę;Boję się tego, że zarażę swoich bliskich;Boję się tego, że nie będę mógł pomóc pacjentowi, bo będzie mi brakować sprzętu;Boję się tego, że nie będę mógł pomóc pacjentowi ze względu na zbyt dużą liczbę obowiązków ;Boję się tego, że z przemęczenia mogę popełnić błąd ;Boję się tego, że nie będę mieć środków ochrony osobistej;Boję się własnej śmierci;	Tak, zaufanie pacjentów zmalało	Zmieniło się częściowo	Mniej czasu dla rodziny;Ograniczenie kontaktów towarzyskich;Pogorszenie się stanu zdrowia;Kryzys w relacjach z partnerem/partnerką/mężem/żoną;	Unikano kontaktów ze mną i/lub z moją rodziną;		Małżonek / partner / małżonka / partnerka;Dziecko / dzieci;Dalsza rodzina;Bezpośredni przełożony;Koleżanki/koledzy z zespołu, w którym pracuję;Pacjenci;	5	6	Problemy z zasypianiem;Objawy depresyjne;	Zażywanie leków uspokajających;Problemy z zasypianiem;Objawy depresyjne;	2	4	Nie korzystałam/em z pomocy psychologa/psychiatry, bo nie czuję takiej potrzeby	Raczej się nie zgadzam	Raczej się nie zgadzam	Raczej się nie zgadzam	Raczej się nie zgadzam	Raczej się nie zgadzam	Raczej się nie zgadzam	Raczej się zgadzam	Raczej się zgadzam	Raczej się zgadzam	Raczej się zgadzam	Raczej się zgadzam	Zdecydowanie się zgadzam	Zdecydowanie się zgadzam	Zdecydowanie się nie zgadzam	Zdecydowanie się zgadzam	Raczej się zgadzam	Raczej się zgadzam	Raczej się zgadzam	Raczej się zgadzam
199	Zmienił się częściowo	Konieczność podjęcia nowych obowiązków;Konieczność wypełniania dodatkowych dokumentów;Więcej czynności do wykonania przy pacjencie;Zmiana sposobu komunikowania z pacjentem/rodziną/personelem;Większe obciążenie pracą związane z koniecznością czasochłonnego ubierania się w odzież ochronną;Ograniczenie możliwości podejmowania pracy w innych ośrodkach poza podstawowym miejscem pracy;	Tak	Tak	Tak	Tak	Raczej się zgadzam	Raczej się zgadzam	Raczej się zgadzam	Raczej się zgadzam	Raczej się zgadzam	Raczej się zgadzam	Nie, nie zaobserwowałem/zaobserwowałam znaczących zmian	W ogóle	6	6	Boję się tego, że się zarażę;Boję się tego, że zarażę swoich bliskich;Boję się tego, że nie będę mieć środków ochrony osobistej;Boję się własnej śmierci;	Nie, poziom zaufania nie zmienił się	Wcale się nie zmieniło		Unikano kontaktów ze mną i/lub z moją rodziną;		Małżonek / partner / małżonka / partnerka;Znajomi/przyjaciele;Koleżanki/koledzy z zespołu, w którym pracuję;Pacjenci;	6	6	Objawy depresyjne;	Objawy depresyjne;	5	5	Nie korzystałam/em z pomocy psychologa/psychiatry, bo nie czuję takiej potrzeby	Raczej się nie zgadzam	Raczej się nie zgadzam	Raczej się zgadzam	Raczej się nie zgadzam	Raczej się nie zgadzam	Zdecydowanie się zgadzam	Zdecydowanie się nie zgadzam	Zdecydowanie się nie zgadzam	Raczej się nie zgadzam	Zdecydowanie się nie zgadzam	Zdecydowanie się nie zgadzam	Zdecydowanie się zgadzam	Zdecydowanie się zgadzam	Raczej się nie zgadzam	Zdecydowanie się zgadzam	Raczej się nie zgadzam	Zdecydowanie się nie zgadzam	Zdecydowanie się nie zgadzam	Zdecydowanie się nie zgadzam
200	Zmienił się całkowicie	Wydłużone dyżury / godziny pracy;Konieczność podjęcia nowych obowiązków;Konieczność wypełniania dodatkowych dokumentów;Więcej czynności do wykonania przy pacjencie;Zmiana sposobu komunikowania z pacjentem/rodziną/personelem;Większe obciążenie pracą związane z koniecznością czasochłonnego ubierania się w odzież ochronną;	Tak	Tak	Tak	Tak	Zdecydowanie się zgadzam	Raczej się zgadzam	Raczej się zgadzam	Zdecydowanie się zgadzam	Raczej się nie zgadzam	Zdecydowanie się zgadzam	Tak, relacje z członkami zespołu pogorszyły się	Często	6	6	Boję się tego, że zarażę swoich bliskich;Boję się tego, że nie będę mógł pomóc pacjentowi ze względu na zbyt dużą liczbę obowiązków ;Boję się tego, że będę odpowiedzialny/a za błędy popełnione w związku z wykonywaniem pracy wykraczającej poza moje kompetencje ;Boję się tego, że z przemęczenia mogę popełnić błąd ;	Tak, zaufanie pacjentów wzrosło	Zmieniło się całkowicie	Mniej czasu dla rodziny;Mniej czasu / brak czasu wolnego;Mniej czasu / brak czasu na zadbanie o siebie (zdrowie, wygląd itp.);Ograniczenie kontaktów towarzyskich;	Nie spotkałem/am się z żadnymi negatywnymi reakcjami;		Małżonek / partner / małżonka / partnerka;Dziecko / dzieci;Psycholog/psychiatra ;Bezpośredni przełożony;Koleżanki/koledzy z zespołu, w którym pracuję;	3	6	Problemy z zasypianiem;Większa skłonność do konfliktów z otoczeniem;Świadome eksponowanie się na kontakt z wirusem;Objawy depresyjne;	Problemy z zasypianiem;	5	5	Tak, korzystałam/em z pomocy psychologa/psychiatry zatrudnionego przez jednostkę, w której pracuję	Raczej się nie zgadzam	Raczej się zgadzam	Raczej się nie zgadzam	Raczej się zgadzam	Raczej się nie zgadzam	Raczej się nie zgadzam	Zdecydowanie się nie zgadzam	Raczej się nie zgadzam	Raczej się zgadzam	Raczej się zgadzam	Raczej się zgadzam	Zdecydowanie się zgadzam	Zdecydowanie się zgadzam	Raczej się zgadzam	Zdecydowanie się zgadzam	Raczej się zgadzam	Raczej się nie zgadzam	Raczej się nie zgadzam	Raczej się nie zgadzam
201	Zmienił się częściowo	Konieczność wypełniania dodatkowych dokumentów;Większe obciążenie pracą związane ze zwiększoną absencją personelu (np. z powodu izolacji lub kwarantanny);Większe obciążenie pracą związane z koniecznością czasochłonnego ubierania się w odzież ochronną;	Tak	Tak	Tak	Tak	Raczej się zgadzam	Zdecydowanie się zgadzam	Zdecydowanie się zgadzam	Zdecydowanie się zgadzam	Zdecydowanie się zgadzam	Raczej się zgadzam	Tak, relacje z członkami zespołu pogorszyły się	Rzadko	5	5	Boję się tego, że zarażę swoich bliskich;	Tak, zaufanie pacjentów wzrosło	Zmieniło się częściowo	Ograniczenie kontaktów towarzyskich;	Nie spotkałem/am się z żadnymi negatywnymi reakcjami;		Małżonek / partner / małżonka / partnerka;Dziecko / dzieci;Dalsza rodzina;Znajomi/przyjaciele;Bezpośredni przełożony;Koleżanki/koledzy z zespołu, w którym pracuję;	2	4	Problemy z zasypianiem;Większa skłonność do konfliktów z otoczeniem;Objawy depresyjne;	Problemy z zasypianiem;Większa skłonność do konfliktów z otoczeniem;	3	5	Nie korzystałam/em z pomocy psychologa/psychiatry, bo nie czuję takiej potrzeby	Raczej się zgadzam	Raczej się zgadzam	Raczej się zgadzam	Raczej się zgadzam	Raczej się zgadzam	Raczej się zgadzam	Zdecydowanie się nie zgadzam	Raczej się zgadzam	Zdecydowanie się zgadzam	Zdecydowanie się zgadzam	Zdecydowanie się zgadzam	Zdecydowanie się zgadzam	Zdecydowanie się zgadzam	Zdecydowanie się zgadzam	Zdecydowanie się zgadzam	Raczej się nie zgadzam	Raczej się nie zgadzam	Raczej się nie zgadzam	Raczej się nie zgadzam
202	Zmienił się częściowo	Wydłużone dyżury / godziny pracy;Konieczność podjęcia nowych obowiązków;Zmiana sposobu komunikowania z pacjentem/rodziną/personelem;Większe obciążenie pracą związane z koniecznością czasochłonnego ubierania się w odzież ochronną;Ograniczenie możliwości podejmowania pracy w innych ośrodkach poza podstawowym miejscem pracy;Konieczność radzenia sobie z hejtem w mediach związanym z odgórnymi ogranicz…	Tak	Tak	Tak	Tak	Zdecydowanie się zgadzam	Raczej się zgadzam	Raczej się zgadzam	Raczej się zgadzam	Zdecydowanie się zgadzam	Zdecydowanie się zgadzam	Tak, relacje z członkami zespołu polepszyły się	Rzadko	6	6	Boję się tego, że się zarażę;Boję się tego, że zarażę swoich bliskich;	Tak, zaufanie pacjentów wzrosło	Zmieniło się w niewielkim stopniu	Ograniczenie kontaktów towarzyskich;	Nie spotkałem/am się z żadnymi negatywnymi reakcjami;		Małżonek / partner / małżonka / partnerka;Sąsiedzi;Bezpośredni przełożony;Koleżanki/koledzy z zespołu, w którym pracuję;	2	3	Większa skłonność do konfliktów z otoczeniem;	Żadne z powyższych;	2	2	Nie korzystałam/em z pomocy psychologa/psychiatry, bo nie czuję takiej potrzeby	Raczej się zgadzam	Raczej się zgadzam	Zdecydowanie się zgadzam	Raczej się zgadzam	Raczej się zgadzam	Raczej się zgadzam	Raczej się zgadzam	Raczej się nie zgadzam	Raczej się zgadzam	Raczej się nie zgadzam	Raczej się zgadzam	Zdecydowanie się zgadzam	Zdecydowanie się zgadzam	Raczej się zgadzam	Zdecydowanie się zgadzam	Raczej się nie zgadzam	Raczej się zgadzam	Zdecydowanie się zgadzam	Zdecydowanie się zgadzam
203	Zmienił się w niewielkim stopniu	Większe obciążenie pracą związane z koniecznością czasochłonnego ubierania się w odzież ochronną;	Tak	Tak	Tak	Tak	Zdecydowanie się zgadzam	Raczej się zgadzam	Zdecydowanie się zgadzam	Zdecydowanie się zgadzam	Zdecydowanie się zgadzam	Zdecydowanie się zgadzam	Nie, nie zaobserwowałem/zaobserwowałam znaczących zmian	Rzadko	4	5	Boję się tego, że nie będę mógł pomóc pacjentowi ze względu na zbyt dużą liczbę obowiązków ;	Nie, poziom zaufania nie zmienił się	Wcale się nie zmieniło		Nie spotkałem/am się z żadnymi negatywnymi reakcjami;		Małżonek / partner / małżonka / partnerka;Dziecko / dzieci;Koleżanki/koledzy z zespołu, w którym pracuję;	3	4	Spożywanie mniejszej liczby posiłków niż dotychczas;	Problemy z zasypianiem;	4	5	Nie korzystałam/em z pomocy psychologa/psychiatry, bo nie czuję takiej potrzeby	Raczej się nie zgadzam	Raczej się zgadzam	Raczej się zgadzam	Raczej się zgadzam	Raczej się zgadzam	Raczej się nie zgadzam	Brak odpowiedzi	Brak odpowiedzi	Brak odpowiedzi	Brak odpowiedzi	Zdecydowanie się zgadzam	Zdecydowanie się zgadzam	Zdecydowanie się zgadzam	Brak odpowiedzi	Zdecydowanie się zgadzam	Raczej się nie zgadzam	Raczej się nie zgadzam	Raczej się nie zgadzam	Raczej się nie zgadzam
206	Zmienił się całkowicie	Konieczność podjęcia nowych obowiązków;Konieczność wypełniania dodatkowych dokumentów;Więcej czynności do wykonania przy pacjencie;Zmiana sposobu komunikowania z pacjentem/rodziną/personelem;Większe obciążenie pracą związane ze zwiększoną absencją personelu (np. z powodu izolacji lub kwarantanny);Większe obciążenie pracą związane z koniecznością czasochłonnego ubierania się w odzież ochronną;Koni…	Nie	Nie	Nie	Nie	Zdecydowanie się nie zgadzam	Raczej się zgadzam	Raczej się zgadzam	Raczej się zgadzam	Raczej się zgadzam	Raczej się zgadzam	Tak, relacje z członkami zespołu polepszyły się	Bardzo rzadko	5	5	Boję się tego, że zarażę swoich bliskich;	Tak, zaufanie pacjentów wzrosło	Zmieniło się całkowicie	Ograniczenie kontaktów towarzyskich;Pogorszenie się relacji z bliskimi;	Nie spotkałem/am się z żadnymi negatywnymi reakcjami;		Dziecko / dzieci;Znajomi/przyjaciele;Bezpośredni przełożony;Koleżanki/koledzy z zespołu, w którym pracuję;	6	4	Problemy z zasypianiem;	Problemy z zasypianiem;Objawy depresyjne;	6	6	Nie korzystałam/em z pomocy psychologa/psychiatry, bo nie czuję takiej potrzeby	Zdecydowanie się nie zgadzam	Zdecydowanie się nie zgadzam	Zdecydowanie się nie zgadzam	Zdecydowanie się nie zgadzam	Zdecydowanie się nie zgadzam	Zdecydowanie się nie zgadzam	Zdecydowanie się nie zgadzam	Raczej się zgadzam	Zdecydowanie się zgadzam	Zdecydowanie się zgadzam	Zdecydowanie się zgadzam	Zdecydowanie się zgadzam	Zdecydowanie się zgadzam	Zdecydowanie się nie zgadzam	Zdecydowanie się zgadzam	Zdecydowanie się nie zgadzam	Raczej się nie zgadzam	Zdecydowanie się nie zgadzam	Zdecydowanie się nie zgadzam
208	Zmienił się całkowicie	Konieczność wypełniania dodatkowych dokumentów;Więcej czynności do wykonania przy pacjencie;Większe obciążenie pracą związane ze zwiększoną absencją personelu (np. z powodu izolacji lub kwarantanny);Większe obciążenie pracą związane z koniecznością czasochłonnego ubierania się w odzież ochronną;Konieczność radzenia sobie z hejtem w mediach związanym z odgórnymi ograniczeniami dotyczącymi odwiedzi…	Tak	Tak	Tak	Tak	Raczej się zgadzam	Zdecydowanie się zgadzam	Zdecydowanie się zgadzam	Zdecydowanie się zgadzam	Zdecydowanie się zgadzam	Zdecydowanie się zgadzam	Tak, relacje z członkami zespołu polepszyły się	Rzadko	4	6	Boję się tego, że nie będę mógł pomóc pacjentowi, bo będzie mi brakować sprzętu;Boję się tego, że z przemęczenia mogę popełnić błąd ;Boję się własnej śmierci;	Tak, zaufanie pacjentów zmalało	Zmieniło się w niewielkim stopniu	Ograniczenie kontaktów towarzyskich;	Nie spotkałem/am się z żadnymi negatywnymi reakcjami;		Wnuk / wnuki;Znajomi/przyjaciele;Koleżanki/koledzy z zespołu, w którym pracuję;	4	4	Zażywanie leków uspokajających;	Żadne z powyższych;	4	5	Nie korzystałam/em z pomocy psychologa/psychiatry, bo nie czuję takiej potrzeby	Raczej się nie zgadzam	Zdecydowanie się nie zgadzam	Raczej się zgadzam	Zdecydowanie się nie zgadzam	Raczej się zgadzam	Raczej się zgadzam	Zdecydowanie się zgadzam	Zdecydowanie się zgadzam	Raczej się zgadzam	Zdecydowanie się zgadzam	Raczej się zgadzam	Zdecydowanie się zgadzam	Zdecydowanie się zgadzam	Zdecydowanie się nie zgadzam	Zdecydowanie się zgadzam	Raczej się nie zgadzam	Raczej się nie zgadzam	Raczej się nie zgadzam	Raczej się nie zgadzam
209	Zmienił się częściowo	Konieczność podjęcia nowych obowiązków;Konieczność wypełniania dodatkowych dokumentów;Zmiana sposobu komunikowania z pacjentem/rodziną/personelem;Większe obciążenie pracą związane z koniecznością czasochłonnego ubierania się w odzież ochronną;	Tak	Tak	Tak	Tak	Zdecydowanie się zgadzam	Raczej się zgadzam	Zdecydowanie się zgadzam	Zdecydowanie się zgadzam	Zdecydowanie się zgadzam	Zdecydowanie się zgadzam	Nie, nie zaobserwowałem/zaobserwowałam znaczących zmian	Często	3	3	Boję się tego, że się zarażę;Boję się tego, że zarażę swoich bliskich;	Tak, zaufanie pacjentów zdecydowanie zmalało	Zmieniło się częściowo	Mniej czasu / brak czasu na zadbanie o siebie (zdrowie, wygląd itp.);Ograniczenie kontaktów towarzyskich;Pogorszenie się relacji z bliskimi;	Nie spotkałem/am się z żadnymi negatywnymi reakcjami;		Dziecko / dzieci;rodzice;	4	5	Problemy z zasypianiem;Większa skłonność do konfliktów z otoczeniem;Spożywanie większej liczby posiłków niż dotychczas;	Problemy z zasypianiem;Większa skłonność do konfliktów z otoczeniem;	3	5	Nie, nie korzystałam/em z pomocy psychologa/psychiatry, choć chciał(a)bym	Raczej się zgadzam	Raczej się zgadzam	Raczej się nie zgadzam	Raczej się nie zgadzam	Raczej się nie zgadzam	Raczej się zgadzam	Raczej się nie zgadzam	Raczej się zgadzam	Raczej się zgadzam	Raczej się zgadzam	Raczej się zgadzam	Raczej się zgadzam	Raczej się zgadzam	Raczej się nie zgadzam	Raczej się zgadzam	Raczej się zgadzam	Raczej się nie zgadzam	Raczej się nie zgadzam	Raczej się nie zgadzam
210	Zmienił się całkowicie	Konieczność podjęcia nowych obowiązków;Konieczność wypełniania dodatkowych dokumentów;Zmiana sposobu komunikowania z pacjentem/rodziną/personelem;Większe obciążenie pracą związane ze zwiększoną absencją personelu (np. z powodu izolacji lub kwarantanny);Konieczność radzenia sobie z hejtem w mediach związanym z odgórnymi ograniczeniami dotyczącymi odwiedzin pacjentów;	Tak	Tak	Tak	Nie	Raczej się zgadzam	Raczej się zgadzam	Zdecydowanie się zgadzam	Zdecydowanie się zgadzam	Zdecydowanie się zgadzam	Zdecydowanie się zgadzam	Nie, nie zaobserwowałem/zaobserwowałam znaczących zmian	Bardzo rzadko	3	5	Boję się tego, że zarażę swoich bliskich;Boję się tego, że nie będę mógł pomóc pacjentowi ze względu na zbyt dużą liczbę obowiązków ;Boję się tego, że będę odpowiedzialny/a za błędy popełnione w związku z wykonywaniem pracy wykraczającej poza moje kompetencje ;	Nie, poziom zaufania nie zmienił się	Zmieniło się całkowicie	Mniej czasu dla rodziny;Mniej czasu / brak czasu wolnego;Mniej czasu / brak czasu na zadbanie o siebie (zdrowie, wygląd itp.);Ograniczenie kontaktów towarzyskich;Pogorszenie się relacji z bliskimi;Kryzys w relacjach z partnerem/partnerką/mężem/żoną;	Nie spotkałem/am się z żadnymi negatywnymi reakcjami;		Koleżanki/koledzy z zespołu, w którym pracuję;	3	5	Picie alkoholu;Problemy z zasypianiem;Spożywanie większej liczby posiłków niż dotychczas;Objawy depresyjne;	Picie alkoholu;Większa skłonność do konfliktów z otoczeniem;Spożywanie większej liczby posiłków niż dotychczas;	2	5	Nie, nie korzystałam/em z pomocy psychologa/psychiatry, choć chciał(a)bym	Raczej się zgadzam	Raczej się nie zgadzam	Zdecydowanie się nie zgadzam	Zdecydowanie się nie zgadzam	Raczej się nie zgadzam	Zdecydowanie się zgadzam	Raczej się nie zgadzam	Raczej się zgadzam	Raczej się zgadzam	Raczej się zgadzam	Raczej się zgadzam	Zdecydowanie się zgadzam	Zdecydowanie się zgadzam	Zdecydowanie się nie zgadzam	Raczej się nie zgadzam	Raczej się zgadzam	Raczej się nie zgadzam	Raczej się nie zgadzam	Raczej się nie zgadzam
211	Zmienił się w niewielkim stopniu	Konieczność wypełniania dodatkowych dokumentów;Więcej czynności do wykonania przy pacjencie;Zmiana sposobu komunikowania z pacjentem/rodziną/personelem;Ograniczenie możliwości podejmowania pracy w innych ośrodkach poza podstawowym miejscem pracy;Większe obciążenie pracą związane ze zwiększoną absencją personelu (np. z powodu izolacji lub kwarantanny);	Tak	Tak	Tak	Tak	Raczej się zgadzam	Raczej się zgadzam	Raczej się zgadzam	Raczej się zgadzam	Raczej się zgadzam	Raczej się zgadzam	Tak, relacje z członkami zespołu pogorszyły się	Bardzo często	4	6	Boję się tego, że się zarażę;Boję się tego, że zarażę swoich bliskich;Boję się tego, że nie będę mógł pomóc pacjentowi, bo będzie mi brakować sprzętu;Boję się tego, że nie będę mógł pomóc pacjentowi ze względu na zbyt dużą liczbę obowiązków ;Boję się tego, że będę odpowiedzialny/a za błędy popełnione w związku z wykonywaniem pracy wykraczającej poza moje kompetencje ;Boję się tego, że z przemęcze…	Tak, zaufanie pacjentów zdecydowanie wzrosło	Zmieniło się całkowicie	Mniej czasu dla rodziny;Ograniczenie kontaktów towarzyskich;Pogorszenie się stanu zdrowia;Pogorszenie się relacji z bliskimi;	Unikano kontaktów ze mną i/lub z moją rodziną;		Bezpośredni przełożony;	6	6	Problemy z zasypianiem;Objawy depresyjne;	Zażywanie leków uspokajających;Problemy z zasypianiem;Większa skłonność do konfliktów z otoczeniem;Objawy depresyjne;	6	6	Nie korzystałam/em z pomocy psychologa/psychiatry, bo nie czuję takiej potrzeby	Zdecydowanie się zgadzam	Zdecydowanie się zgadzam	Zdecydowanie się zgadzam	Zdecydowanie się zgadzam	Zdecydowanie się zgadzam	Zdecydowanie się zgadzam	Raczej się zgadzam	Raczej się zgadzam	Zdecydowanie się zgadzam	Zdecydowanie się zgadzam	Zdecydowanie się zgadzam	Zdecydowanie się zgadzam	Zdecydowanie się zgadzam	Zdecydowanie się zgadzam	Zdecydowanie się zgadzam	Zdecydowanie się zgadzam	Raczej się zgadzam	Zdecydowanie się zgadzam	Zdecydowanie się zgadzam
212	Zmienił się całkowicie	Konieczność podjęcia nowych obowiązków;Konieczność wypełniania dodatkowych dokumentów;Więcej czynności do wykonania przy pacjencie;Zmiana sposobu komunikowania z pacjentem/rodziną/personelem;Większe obciążenie pracą związane ze zwiększoną absencją personelu (np. z powodu izolacji lub kwarantanny);Większe obciążenie pracą związane z koniecznością czasochłonnego ubierania się w odzież ochronną;Ogra…	Tak	Tak	Tak	Tak	Zdecydowanie się zgadzam	Zdecydowanie się zgadzam	Zdecydowanie się zgadzam	Zdecydowanie się zgadzam	Zdecydowanie się zgadzam	Zdecydowanie się zgadzam	Nie, nie zaobserwowałem/zaobserwowałam znaczących zmian	Bardzo rzadko	5	6	Boję się tego, że zarażę swoich bliskich;Boję się tego, że nie będę mógł pomóc pacjentowi, bo będzie mi brakować sprzętu;Boję się tego, że z przemęczenia mogę popełnić błąd ;Boję się tego, że nie będę mieć środków ochrony osobistej;Boję się własnej śmierci;	Nie, poziom zaufania nie zmienił się	Zmieniło się całkowicie	Mniej czasu dla rodziny;Mniej czasu / brak czasu wolnego;Mniej czasu / brak czasu na zadbanie o siebie (zdrowie, wygląd itp.);Ograniczenie kontaktów towarzyskich;Kryzys w relacjach z partnerem/partnerką/mężem/żoną;	Nie spotkałem/am się z żadnymi negatywnymi reakcjami;		Małżonek / partner / małżonka / partnerka;Dziecko / dzieci;Bezpośredni przełożony;	5	5	Problemy z zasypianiem;	Problemy z zasypianiem;Większa skłonność do konfliktów z otoczeniem;	5	5	Nie korzystałam/em z pomocy psychologa/psychiatry, bo nie czuję takiej potrzeby	Zdecydowanie się nie zgadzam	Zdecydowanie się nie zgadzam	Raczej się nie zgadzam	Zdecydowanie się nie zgadzam	Zdecydowanie się nie zgadzam	Zdecydowanie się nie zgadzam	Zdecydowanie się nie zgadzam	Zdecydowanie się nie zgadzam	Raczej się nie zgadzam	Raczej się nie zgadzam	Raczej się nie zgadzam	Raczej się zgadzam	Zdecydowanie się zgadzam	Zdecydowanie się nie zgadzam	Raczej się zgadzam	Zdecydowanie się nie zgadzam	Raczej się nie zgadzam	Zdecydowanie się nie zgadzam	Raczej się zgadzam
215	Zmienił się częściowo	Zmiana sposobu komunikowania z pacjentem/rodziną/personelem;Większe obciążenie pracą związane ze zwiększoną absencją personelu (np. z powodu izolacji lub kwarantanny);Większe obciążenie pracą związane z koniecznością czasochłonnego ubierania się w odzież ochronną;	Tak	Nie	Nie	Nie	Raczej się zgadzam	Zdecydowanie się zgadzam	Raczej się zgadzam	Raczej się zgadzam	Raczej się zgadzam	Zdecydowanie się zgadzam	Nie, nie zaobserwowałem/zaobserwowałam znaczących zmian	Bardzo rzadko	4	6	Boję się tego, że się zarażę;Boję się tego, że zarażę swoich bliskich;Boję się tego, że będę odpowiedzialny/a za błędy popełnione w związku z wykonywaniem pracy wykraczającej poza moje kompetencje ;Boję się tego, że z przemęczenia mogę popełnić błąd ;Boję się tego, że nie będę mieć środków ochrony osobistej;	Tak, zaufanie pacjentów zmalało	Zmieniło się częściowo	Ograniczenie kontaktów towarzyskich;Konieczność zmiany codziennych nawyków (np. w związku nauką zdalną dziecka);Pogorszenie się relacji z bliskimi;	Unikano kontaktów ze mną i/lub z moją rodziną;		Małżonek / partner / małżonka / partnerka;Bezpośredni przełożony;Pacjenci;	3	6	Problemy z zasypianiem;Objawy depresyjne;	Problemy z zasypianiem;Objawy depresyjne;	4	4	Nie korzystałam/em z pomocy psychologa/psychiatry, bo nie czuję takiej potrzeby	Zdecydowanie się nie zgadzam	Zdecydowanie się nie zgadzam	Raczej się nie zgadzam	Zdecydowanie się nie zgadzam	Zdecydowanie się nie zgadzam	Zdecydowanie się nie zgadzam	Raczej się zgadzam	Raczej się zgadzam	Raczej się zgadzam	Raczej się zgadzam	Raczej się zgadzam	Raczej się zgadzam	Raczej się zgadzam	Zdecydowanie się nie zgadzam	Raczej się zgadzam	Raczej się nie zgadzam	Zdecydowanie się nie zgadzam	Raczej się nie zgadzam	Zdecydowanie się nie zgadzam
216	Zmienił się całkowicie	Więcej czynności do wykonania przy pacjencie;Większe obciążenie pracą związane ze zwiększoną absencją personelu (np. z powodu izolacji lub kwarantanny);Większe obciążenie pracą związane z koniecznością czasochłonnego ubierania się w odzież ochronną;	Nie	Nie	Nie	Nie	Zdecydowanie się nie zgadzam	Zdecydowanie się zgadzam	Raczej się zgadzam	Raczej się zgadzam	Raczej się zgadzam	Raczej się nie zgadzam	Tak, relacje z członkami zespołu pogorszyły się	Rzadko	6	6	Boję się tego, że nie będę mógł pomóc pacjentowi ze względu na zbyt dużą liczbę obowiązków ;Boję się tego, że z przemęczenia mogę popełnić błąd ;Boję się tego, że nie będę mieć środków ochrony osobistej;	Tak, zaufanie pacjentów zdecydowanie zmalało	Zmieniło się całkowicie	Mniej czasu / brak czasu na zadbanie o siebie (zdrowie, wygląd itp.);Pogorszenie się stanu zdrowia;Ogromne zmęczenie i brak czasu na regenerację sił;	Nie spotkałem/am się z żadnymi negatywnymi reakcjami;		Małżonek / partner / małżonka / partnerka;Dziecko / dzieci;Psycholog/psychiatra ;	6	6	Zażywanie narkotyków;Zażywanie leków uspokajających;Problemy z zasypianiem;Objawy depresyjne;	Zażywanie leków uspokajających;Problemy z zasypianiem;Objawy depresyjne;	4	6	Tak korzystałam/em prywatnie z pomocy psychologa/psychiatry	Zdecydowanie się zgadzam	Raczej się zgadzam	Raczej się nie zgadzam	Raczej się nie zgadzam	Raczej się zgadzam	Raczej się zgadzam	Raczej się nie zgadzam	Raczej się zgadzam	Raczej się zgadzam	Raczej się zgadzam	Raczej się zgadzam	Raczej się nie zgadzam	Raczej się zgadzam	Raczej się nie zgadzam	Raczej się zgadzam	Raczej się nie zgadzam	Raczej się zgadzam	Raczej się nie zgadzam	Raczej się nie zgadzam
4	Zmienił się częściowo	Konieczność podjęcia nowych obowiązków;Zmiana sposobu komunikowania z pacjentem/rodziną/personelem;Większe obciążenie pracą związane ze zwiększoną absencją personelu (np. z powodu izolacji lub kwarantanny);Konieczność radzenia sobie z hejtem w mediach związanym z odgórnymi ograniczeniami dotyczącymi odwiedzin pacjentów;	Nie	Nie	Nie	Tak	Raczej się zgadzam	Raczej się nie zgadzam	Raczej się nie zgadzam	Raczej się nie zgadzam	Raczej się nie zgadzam	Raczej się nie zgadzam	Nie, nie zaobserwowałem/zaobserwowałam znaczących zmian	Często	5	5	Boję się tego, że zarażę swoich bliskich;Boję się tego, że będę odpowiedzialny/a za błędy popełnione w związku z wykonywaniem pracy wykraczającej poza moje kompetencje ;Boję się śmierci pacjenta ;	Tak, zaufanie pacjentów zmalało	Zmieniło się częściowo	Mniej czasu / brak czasu na zadbanie o siebie (zdrowie, wygląd itp.);Ograniczenie kontaktów towarzyskich;	Nie spotkałem/am się z żadnymi negatywnymi reakcjami;		Małżonek / partner / małżonka / partnerka;Znajomi/przyjaciele;Koleżanki/koledzy z zespołu, w którym pracuję;	3	4	Większa skłonność do konfliktów z otoczeniem;Spożywanie mniejszej liczby posiłków niż dotychczas;Objawy depresyjne;	Problemy z zasypianiem;	4	4	Nie korzystałam/em z pomocy psychologa/psychiatry, bo nie czuję takiej potrzeby	Zdecydowanie się nie zgadzam	Zdecydowanie się nie zgadzam	Zdecydowanie się nie zgadzam	Zdecydowanie się nie zgadzam	Raczej się nie zgadzam	Zdecydowanie się zgadzam	Raczej się nie zgadzam	Raczej się nie zgadzam	Zdecydowanie się nie zgadzam	Zdecydowanie się nie zgadzam	Raczej się nie zgadzam	Zdecydowanie się zgadzam	Zdecydowanie się zgadzam	Zdecydowanie się nie zgadzam	Raczej się zgadzam	Raczej się zgadzam	Zdecydowanie się zgadzam	Raczej się zgadzam	Raczej się zgadzam
46	Zmienił się całkowicie	Konieczność podjęcia nowych obowiązków;Konieczność wypełniania dodatkowych dokumentów;Zmiana sposobu komunikowania z pacjentem/rodziną/personelem;Większe obciążenie pracą związane ze zwiększoną absencją personelu (np. z powodu izolacji lub kwarantanny);Większe obciążenie pracą związane z koniecznością czasochłonnego ubierania się w odzież ochronną;Konieczność radzenia sobie z hejtem w mediach zwi…	Nie	Tak	Tak	Nie	Raczej się zgadzam	Raczej się zgadzam	Raczej się zgadzam	Raczej się zgadzam	Zdecydowanie się nie zgadzam	Raczej się zgadzam	Tak, relacje z członkami zespołu pogorszyły się	Często	4	5	Boję się tego, że zarażę swoich bliskich;Boję się tego, że nie będę mógł pomóc pacjentowi ze względu na zbyt dużą liczbę obowiązków ;Boję się tego, że będę odpowiedzialny/a za błędy popełnione w związku z wykonywaniem pracy wykraczającej poza moje kompetencje ;Boję się tego, że z przemęczenia mogę popełnić błąd ;	Nie, poziom zaufania nie zmienił się	Zmieniło się całkowicie	Mniej czasu dla rodziny;Mniej czasu / brak czasu wolnego;Ograniczenie kontaktów towarzyskich;Pogorszenie się relacji z bliskimi;Kryzys w relacjach z partnerem/partnerką/mężem/żoną;Problemy emocjonalne ;	Unikano kontaktów ze mną i/lub z moją rodziną;		Małżonek / partner / małżonka / partnerka;Znajomi/przyjaciele;Koleżanki/koledzy z zespołu, w którym pracuję;	4	6	Większa skłonność do konfliktów z otoczeniem;Zażywanie leków uspokajających;Objawy depresyjne;	Większa skłonność do konfliktów z otoczeniem;Objawy depresyjne;	4	5	Nie, nie korzystałam/em z pomocy psychologa/psychiatry, choć chciał(a)bym	Raczej się zgadzam	Raczej się zgadzam	Raczej się nie zgadzam	Raczej się nie zgadzam	Raczej się nie zgadzam	Raczej się zgadzam	Zdecydowanie się nie zgadzam	Raczej się nie zgadzam	Zdecydowanie się zgadzam	Zdecydowanie się zgadzam	Zdecydowanie się zgadzam	Zdecydowanie się zgadzam	Zdecydowanie się zgadzam	Raczej się nie zgadzam	Zdecydowanie się zgadzam	Zdecydowanie się zgadzam	Zdecydowanie się zgadzam	Zdecydowanie się zgadzam	Zdecydowanie się zgadzam
47	Zmienił się całkowicie	Zwolnienie lekarskie ;	Nie	Nie	Tak	Nie	Zdecydowanie się nie zgadzam	Raczej się nie zgadzam	Raczej się zgadzam	Raczej się zgadzam	Raczej się zgadzam	Raczej się zgadzam	Nie, nie zaobserwowałem/zaobserwowałam znaczących zmian	Rzadko	4	4	Boję się tego, że się zarażę;	Tak, zaufanie pacjentów zmalało	Wcale się nie zmieniło		Nie spotkałem/am się z żadnymi negatywnymi reakcjami;		Małżonek / partner / małżonka / partnerka;	4	4	Żadne z powyższych;	Żadne z powyższych;	2	3	Nie korzystałam/em z pomocy psychologa/psychiatry, bo nie czuję takiej potrzeby	Zdecydowanie się nie zgadzam	Zdecydowanie się nie zgadzam	Zdecydowanie się nie zgadzam	Zdecydowanie się nie zgadzam	Raczej się nie zgadzam	Zdecydowanie się nie zgadzam	Raczej się zgadzam	Raczej się zgadzam	Raczej się zgadzam	Raczej się zgadzam	Raczej się zgadzam	Raczej się nie zgadzam	Raczej się nie zgadzam	Raczej się nie zgadzam	Zdecydowanie się zgadzam	Raczej się nie zgadzam	Raczej się zgadzam	Zdecydowanie się nie zgadzam	Zdecydowanie się nie zgadzam
64	Zmienił się całkowicie	Praca na innym oddziale;Konieczność podjęcia nowych obowiązków;Konieczność wypełniania dodatkowych dokumentów;Więcej czynności do wykonania przy pacjencie;Zmiana sposobu komunikowania z pacjentem/rodziną/personelem;Większe obciążenie pracą związane ze zwiększoną absencją personelu (np. z powodu izolacji lub kwarantanny);Większe obciążenie pracą związane z koniecznością czasochłonnego ubierania si…	Nie	Nie	Nie	Nie	Raczej się nie zgadzam	Raczej się nie zgadzam	Raczej się nie zgadzam	Raczej się nie zgadzam	Raczej się nie zgadzam	Raczej się zgadzam	Tak, relacje z członkami zespołu pogorszyły się	Często	4	5	Boję się tego, że będę odpowiedzialny/a za błędy popełnione w związku z wykonywaniem pracy wykraczającej poza moje kompetencje ;Boję się tego, że zarażę swoich bliskich;Boję się tego, że z przemęczenia mogę popełnić błąd ;Boję się śmierci pacjenta ;Boję się tego, że nie będę mieć środków ochrony osobistej;Boję się tego, że nie będę mógł pomóc pacjentowi ze względu na zbyt dużą liczbę obowiązków ;	Tak, zaufanie pacjentów zdecydowanie zmalało	Zmieniło się częściowo	Mniej czasu dla rodziny;Mniej czasu / brak czasu wolnego;Mniej czasu / brak czasu na zadbanie o siebie (zdrowie, wygląd itp.);Ograniczenie kontaktów towarzyskich;Konieczność zmiany codziennych nawyków (np. w związku nauką zdalną dziecka);Pogorszenie się stanu zdrowia;Pogorszenie się relacji z bliskimi;Kryzys w relacjach z partnerem/partnerką/mężem/żoną;	Używano wobec mnie obraźliwych słów;Unikano kontaktów ze mną i/lub z moją rodziną;		Małżonek / partner / małżonka / partnerka;Znajomi/przyjaciele;Dalsza rodzina;Koleżanki/koledzy z zespołu, w którym pracuję;Pacjenci;	3	6	Palenie papierosów;Picie alkoholu;Zażywanie leków uspokajających;Problemy z zasypianiem;Większa skłonność do konfliktów z otoczeniem;Spożywanie mniejszej liczby posiłków niż dotychczas;Objawy depresyjne;	Zażywanie leków uspokajających;Problemy z zasypianiem;Większa skłonność do konfliktów z otoczeniem;	2	5	Nie, nie korzystałam/em z pomocy psychologa/psychiatry, choć chciał(a)bym	Zdecydowanie się nie zgadzam	Zdecydowanie się nie zgadzam	Zdecydowanie się nie zgadzam	Raczej się nie zgadzam	Zdecydowanie się nie zgadzam	Raczej się zgadzam	Raczej się nie zgadzam	Raczej się nie zgadzam	Raczej się zgadzam	Zdecydowanie się zgadzam	Raczej się zgadzam	Zdecydowanie się zgadzam	Zdecydowanie się zgadzam	Raczej się nie zgadzam	Raczej się zgadzam	Raczej się nie zgadzam	Raczej się zgadzam	Raczej się nie zgadzam	Raczej się nie zgadzam
66	Zmienił się częściowo	Konieczność podjęcia nowych obowiązków;Konieczność wypełniania dodatkowych dokumentów;Więcej czynności do wykonania przy pacjencie;Zmiana sposobu komunikowania z pacjentem/rodziną/personelem;Większe obciążenie pracą związane ze zwiększoną absencją personelu (np. z powodu izolacji lub kwarantanny);	Nie	Nie	Nie	Nie	Zdecydowanie się nie zgadzam	Raczej się nie zgadzam	Raczej się nie zgadzam	Raczej się zgadzam	Raczej się zgadzam	Raczej się zgadzam	Nie, nie zaobserwowałem/zaobserwowałam znaczących zmian	Bardzo rzadko	4	4	Boję się tego, że zarażę swoich bliskich;Boję się tego, że nie będę mógł pomóc pacjentowi, bo będzie mi brakować sprzętu;Boję się tego, że nie będę mógł pomóc pacjentowi ze względu na zbyt dużą liczbę obowiązków ;Boję się tego, że będę odpowiedzialny/a za błędy popełnione w związku z wykonywaniem pracy wykraczającej poza moje kompetencje ;Boję się tego, że nie będę mieć środków ochrony osobistej;…	Tak, zaufanie pacjentów zmalało	Zmieniło się częściowo	Ograniczenie kontaktów towarzyskich;Pogorszenie się relacji z bliskimi;	Nie spotkałem/am się z żadnymi negatywnymi reakcjami;		Małżonek / partner / małżonka / partnerka;Znajomi/przyjaciele;	4	4	Problemy z zasypianiem;Większa skłonność do konfliktów z otoczeniem;	Problemy z zasypianiem;Większa skłonność do konfliktów z otoczeniem;Spożywanie większej liczby posiłków niż dotychczas;Objawy depresyjne;	4	5	Nie, nie korzystałam/em z pomocy psychologa/psychiatry, choć chciał(a)bym	Zdecydowanie się nie zgadzam	Zdecydowanie się nie zgadzam	Raczej się nie zgadzam	Zdecydowanie się nie zgadzam	Raczej się nie zgadzam	Raczej się nie zgadzam	Raczej się nie zgadzam	Raczej się nie zgadzam	Raczej się zgadzam	Raczej się zgadzam	Zdecydowanie się zgadzam	Raczej się zgadzam	Raczej się zgadzam	Zdecydowanie się nie zgadzam	Raczej się zgadzam	Zdecydowanie się nie zgadzam	Zdecydowanie się nie zgadzam	Zdecydowanie się nie zgadzam	Zdecydowanie się nie zgadzam
75	Zmienił się całkowicie	Zmiana sposobu komunikowania z pacjentem/rodziną/personelem;Konieczność radzenia sobie z hejtem w mediach związanym z odgórnymi ograniczeniami dotyczącymi odwiedzin pacjentów;Ograniczenie możliwości podejmowania pracy w innych ośrodkach poza podstawowym miejscem pracy;	Nie	Tak	Tak	Tak	Raczej się nie zgadzam	Zdecydowanie się zgadzam	Zdecydowanie się zgadzam	Zdecydowanie się zgadzam	Zdecydowanie się zgadzam	Zdecydowanie się zgadzam	Tak, relacje z członkami zespołu polepszyły się	Często	4	5	Boję się tego, że nie będę mógł pomóc pacjentowi ze względu na zbyt dużą liczbę obowiązków ;Boję się tego, że zarażę swoich bliskich;Boję się tego, że będę odpowiedzialny/a za błędy popełnione w związku z wykonywaniem pracy wykraczającej poza moje kompetencje ;	Tak, zaufanie pacjentów wzrosło	Zmieniło się całkowicie	Mniej czasu dla rodziny;Mniej czasu / brak czasu na zadbanie o siebie (zdrowie, wygląd itp.);Ograniczenie kontaktów towarzyskich;	Nie spotkałem/am się z żadnymi negatywnymi reakcjami;		Małżonek / partner / małżonka / partnerka;Koleżanki/koledzy z zespołu, w którym pracuję;Pacjenci;Znajomi/przyjaciele;	3	6	Palenie papierosów;Problemy z zasypianiem;Objawy depresyjne;	Problemy z zasypianiem;Spożywanie mniejszej liczby posiłków niż dotychczas;	4	6	Nie, nie korzystałam/em z pomocy psychologa/psychiatry, choć chciał(a)bym	Zdecydowanie się nie zgadzam	Zdecydowanie się nie zgadzam	Zdecydowanie się nie zgadzam	Zdecydowanie się nie zgadzam	Zdecydowanie się nie zgadzam	Zdecydowanie się nie zgadzam	Zdecydowanie się nie zgadzam	Raczej się nie zgadzam	Zdecydowanie się zgadzam	Raczej się zgadzam	Zdecydowanie się zgadzam	Zdecydowanie się zgadzam	Zdecydowanie się zgadzam	Zdecydowanie się nie zgadzam	Zdecydowanie się zgadzam	Raczej się nie zgadzam	Raczej się zgadzam	Zdecydowanie się nie zgadzam	Raczej się nie zgadzam
95	Zmienił się częściowo	Zmiana sposobu komunikowania z pacjentem/rodziną/personelem;Większe obciążenie pracą związane ze zwiększoną absencją personelu (np. z powodu izolacji lub kwarantanny);Konieczność podjęcia nowych obowiązków;Praca na innym oddziale;	Nie	Tak	Tak	Nie	Raczej się zgadzam	Raczej się zgadzam	Raczej się zgadzam	Raczej się zgadzam	Raczej się zgadzam	Zdecydowanie się zgadzam	Nie, nie zaobserwowałem/zaobserwowałam znaczących zmian	Bardzo rzadko	6	6	Boję się tego, że będę odpowiedzialny/a za błędy popełnione w związku z wykonywaniem pracy wykraczającej poza moje kompetencje ;	Nie, poziom zaufania nie zmienił się	Zmieniło się częściowo	Ograniczenie kontaktów towarzyskich;Mniej czasu / brak czasu wolnego;Mniej czasu dla rodziny;	Nie spotkałem/am się z żadnymi negatywnymi reakcjami;		Małżonek / partner / małżonka / partnerka;Koleżanki/koledzy z zespołu, w którym pracuję;	5	5	Problemy z zasypianiem;Palenie papierosów;Zażywanie leków uspokajających;Objawy depresyjne;	Problemy z zasypianiem;Spożywanie większej liczby posiłków niż dotychczas;Większa skłonność do konfliktów z otoczeniem;Objawy depresyjne;	4	2	Nie korzystałam/em z pomocy psychologa/psychiatry, bo nie czuję takiej potrzeby	Raczej się nie zgadzam	Raczej się zgadzam	Zdecydowanie się nie zgadzam	Raczej się zgadzam	Raczej się nie zgadzam	Zdecydowanie się nie zgadzam	Raczej się nie zgadzam	Raczej się nie zgadzam	Raczej się zgadzam	Raczej się zgadzam	Raczej się zgadzam	Zdecydowanie się zgadzam	Zdecydowanie się zgadzam	Raczej się nie zgadzam	Zdecydowanie się zgadzam	Raczej się nie zgadzam	Zdecydowanie się zgadzam	Raczej się nie zgadzam	Raczej się zgadzam
96	Zmienił się częściowo	Praca na innym oddziale;Konieczność podjęcia nowych obowiązków;Konieczność wypełniania dodatkowych dokumentów;Więcej czynności do wykonania przy pacjencie;Zmiana sposobu komunikowania z pacjentem/rodziną/personelem;Większe obciążenie pracą związane ze zwiększoną absencją personelu (np. z powodu izolacji lub kwarantanny);Większe obciążenie pracą związane z koniecznością czasochłonnego ubierania si…	Nie	Nie	Nie	Nie	Raczej się zgadzam	Raczej się nie zgadzam	Raczej się nie zgadzam	Raczej się nie zgadzam	Raczej się zgadzam	Raczej się zgadzam	Tak, relacje z członkami zespołu pogorszyły się	Często	3	4	Boję się tego, że się zarażę;Boję się tego, że zarażę swoich bliskich;Boję się tego, że nie będę mógł pomóc pacjentowi ze względu na zbyt dużą liczbę obowiązków ;Boję się tego, że będę odpowiedzialny/a za błędy popełnione w związku z wykonywaniem pracy wykraczającej poza moje kompetencje ;Boję się tego, że z przemęczenia mogę popełnić błąd ;Boję się tego, że nie będę mieć środków ochrony osobiste…	Nie, poziom zaufania nie zmienił się	Zmieniło się częściowo	Mniej czasu dla rodziny;Mniej czasu / brak czasu na zadbanie o siebie (zdrowie, wygląd itp.);Konieczność czasowego wyprowadzenia się z domu;Ograniczenie kontaktów towarzyskich;Pogorszenie się stanu zdrowia;	Unikano kontaktów ze mną i/lub z moją rodziną;		Małżonek / partner / małżonka / partnerka;Znajomi/przyjaciele;	5	6	Żadne z powyższych;	Żadne z powyższych;	4	5	Nie korzystałam/em z pomocy psychologa/psychiatry, bo nie czuję takiej potrzeby	Zdecydowanie się nie zgadzam	Zdecydowanie się nie zgadzam	Zdecydowanie się nie zgadzam	Zdecydowanie się nie zgadzam	Zdecydowanie się nie zgadzam	Zdecydowanie się nie zgadzam	Raczej się nie zgadzam	Raczej się nie zgadzam	Zdecydowanie się zgadzam	Zdecydowanie się zgadzam	Raczej się zgadzam	Raczej się zgadzam	Zdecydowanie się zgadzam	Zdecydowanie się nie zgadzam	Zdecydowanie się zgadzam	Zdecydowanie się nie zgadzam	Raczej się nie zgadzam	Zdecydowanie się nie zgadzam	Zdecydowanie się nie zgadzam
99	Zmienił się częściowo	Konieczność podjęcia nowych obowiązków;Konieczność wypełniania dodatkowych dokumentów;Więcej czynności do wykonania przy pacjencie;Większe obciążenie pracą związane ze zwiększoną absencją personelu (np. z powodu izolacji lub kwarantanny);Ograniczenie możliwości podejmowania pracy w innych ośrodkach poza podstawowym miejscem pracy;Konieczność radzenia sobie z hejtem w mediach związanym z odgórnymi…	Nie	Tak	Nie	Nie	Raczej się nie zgadzam	Raczej się zgadzam	Raczej się nie zgadzam	Raczej się nie zgadzam	Raczej się nie zgadzam	Raczej się nie zgadzam	Nie, nie zaobserwowałem/zaobserwowałam znaczących zmian	Rzadko	3	5	Boję się tego, że się zarażę;Boję się tego, że zarażę swoich bliskich;Boję się tego, że nie będę mógł pomóc pacjentowi ze względu na zbyt dużą liczbę obowiązków ;Boję się tego, że będę odpowiedzialny/a za błędy popełnione w związku z wykonywaniem pracy wykraczającej poza moje kompetencje ;Boję się tego, że z przemęczenia mogę popełnić błąd ;Boję się tego, że nie będę mieć środków ochrony osobiste…	Tak, zaufanie pacjentów zmalało	Zmieniło się całkowicie	Mniej czasu dla rodziny;Mniej czasu / brak czasu wolnego;Mniej czasu / brak czasu na zadbanie o siebie (zdrowie, wygląd itp.);Ograniczenie kontaktów towarzyskich;Konieczność zmiany codziennych nawyków (np. w związku nauką zdalną dziecka);Pogorszenie się stanu zdrowia;Kryzys w relacjach z partnerem/partnerką/mężem/żoną;	Nie spotkałem/am się z żadnymi negatywnymi reakcjami;		Małżonek / partner / małżonka / partnerka;Dziecko / dzieci;Koleżanki/koledzy z zespołu, w którym pracuję;	3	6	Palenie papierosów;Picie alkoholu;Zażywanie leków uspokajających;Problemy z zasypianiem;Spożywanie mniejszej liczby posiłków niż dotychczas;Objawy depresyjne;	Objawy depresyjne;	5	5	Nie, nie korzystałam/em z pomocy psychologa/psychiatry, choć chciał(a)bym	Zdecydowanie się nie zgadzam	Zdecydowanie się nie zgadzam	Raczej się nie zgadzam	Zdecydowanie się nie zgadzam	Raczej się nie zgadzam	Zdecydowanie się nie zgadzam	Raczej się nie zgadzam	Raczej się zgadzam	Raczej się zgadzam	Raczej się zgadzam	Zdecydowanie się zgadzam	Raczej się zgadzam	Raczej się zgadzam	Zdecydowanie się nie zgadzam	Zdecydowanie się zgadzam	Raczej się nie zgadzam	Raczej się nie zgadzam	Zdecydowanie się nie zgadzam	Zdecydowanie się nie zgadzam
100	Zmienił się częściowo	Zmiana sposobu komunikowania z pacjentem/rodziną/personelem;Konieczność podjęcia nowych obowiązków;Konieczność radzenia sobie z hejtem w mediach związanym z odgórnymi ograniczeniami dotyczącymi odwiedzin pacjentów;	Nie	Tak	Tak	Tak	Raczej się zgadzam	Raczej się zgadzam	Raczej się zgadzam	Raczej się zgadzam	Raczej się zgadzam	Raczej się zgadzam	Nie, nie zaobserwowałem/zaobserwowałam znaczących zmian	Często	4	4	Boję się tego, że nie będę mógł pomóc pacjentowi ze względu na zbyt dużą liczbę obowiązków ;Boję się tego, że będę odpowiedzialny/a za błędy popełnione w związku z wykonywaniem pracy wykraczającej poza moje kompetencje ;Boję się śmierci pacjenta ;Boję się własnej śmierci;	Tak, zaufanie pacjentów wzrosło	Zmieniło się częściowo	Mniej czasu / brak czasu na zadbanie o siebie (zdrowie, wygląd itp.);Ograniczenie kontaktów towarzyskich;	Nie spotkałem/am się z żadnymi negatywnymi reakcjami;		Małżonek / partner / małżonka / partnerka;Dalsza rodzina;Znajomi/przyjaciele;Bezpośredni przełożony;Koleżanki/koledzy z zespołu, w którym pracuję;Pacjenci;	3	5	Spożywanie mniejszej liczby posiłków niż dotychczas;	Spożywanie mniejszej liczby posiłków niż dotychczas;	2	3	Nie korzystałam/em z pomocy psychologa/psychiatry, bo nie czuję takiej potrzeby	Raczej się nie zgadzam	Raczej się nie zgadzam	Raczej się nie zgadzam	Raczej się nie zgadzam	Raczej się nie zgadzam	Raczej się nie zgadzam	Raczej się nie zgadzam	Raczej się nie zgadzam	Raczej się zgadzam	Raczej się zgadzam	Raczej się zgadzam	Raczej się zgadzam	Raczej się zgadzam	Raczej się nie zgadzam	Raczej się zgadzam	Raczej się zgadzam	Raczej się zgadzam	Raczej się zgadzam	Raczej się zgadzam
101	Wcale się nie zmienił		Tak	Tak	Tak	Tak	Raczej się zgadzam	Zdecydowanie się zgadzam	Zdecydowanie się zgadzam	Zdecydowanie się zgadzam	Zdecydowanie się zgadzam	Zdecydowanie się zgadzam	Tak, relacje z członkami zespołu polepszyły się	Rzadko	4	5	Boję się tego, że się zarażę;Boję się tego, że zarażę swoich bliskich;Boję się tego, że będę odpowiedzialny/a za błędy popełnione w związku z wykonywaniem pracy wykraczającej poza moje kompetencje ;Boję się tego, że nie będę mógł pomóc pacjentowi ze względu na zbyt dużą liczbę obowiązków ;Boję się własnej śmierci;Boję się śmierci pacjenta ;	Tak, zaufanie pacjentów zmalało	Zmieniło się w niewielkim stopniu	Ograniczenie kontaktów towarzyskich;	Nie spotkałem/am się z żadnymi negatywnymi reakcjami;		Małżonek / partner / małżonka / partnerka;Dziecko / dzieci;Dalsza rodzina;Znajomi/przyjaciele;Bezpośredni przełożony;Koleżanki/koledzy z zespołu, w którym pracuję;	2	4	Palenie papierosów;Picie alkoholu;Zażywanie narkotyków;Problemy z zasypianiem;Większa skłonność do konfliktów z otoczeniem;	Problemy z zasypianiem;	1	2	Nie korzystałam/em z pomocy psychologa/psychiatry, bo nie czuję takiej potrzeby	Zdecydowanie się nie zgadzam	Zdecydowanie się nie zgadzam	Zdecydowanie się nie zgadzam	Zdecydowanie się nie zgadzam	Raczej się nie zgadzam	Zdecydowanie się zgadzam	Zdecydowanie się nie zgadzam	Raczej się nie zgadzam	Raczej się nie zgadzam	Zdecydowanie się nie zgadzam	Zdecydowanie się zgadzam	Zdecydowanie się zgadzam	Zdecydowanie się zgadzam	Zdecydowanie się nie zgadzam	Zdecydowanie się zgadzam	Zdecydowanie się nie zgadzam	Raczej się zgadzam	Raczej się zgadzam	Zdecydowanie się zgadzam
102	Zmienił się częściowo	Konieczność wypełniania dodatkowych dokumentów;Konieczność podjęcia nowych obowiązków;Więcej czynności do wykonania przy pacjencie;Zmiana sposobu komunikowania z pacjentem/rodziną/personelem;Większe obciążenie pracą związane ze zwiększoną absencją personelu (np. z powodu izolacji lub kwarantanny);Maseczki;	Nie	Nie	Nie	Nie	Zdecydowanie się zgadzam	Raczej się zgadzam	Zdecydowanie się nie zgadzam	Zdecydowanie się nie zgadzam	Raczej się zgadzam	Zdecydowanie się zgadzam	Nie, nie zaobserwowałem/zaobserwowałam znaczących zmian	Rzadko	5	6	Boję się tego, że zarażę swoich bliskich;Boję się tego, że nie będę mógł pomóc pacjentowi, bo będzie mi brakować sprzętu;Boję się tego, że nie będę mógł pomóc pacjentowi ze względu na zbyt dużą liczbę obowiązków ;Boję się tego, że z przemęczenia mogę popełnić błąd ;Boję się tego, że nie będę mieć środków ochrony osobistej;Boję się śmierci pacjenta ;Boję się własnej śmierci;	Nie, poziom zaufania nie zmienił się	Zmieniło się częściowo	Mniej czasu dla rodziny;Mniej czasu / brak czasu wolnego;Mniej czasu / brak czasu na zadbanie o siebie (zdrowie, wygląd itp.);Konieczność czasowego wyprowadzenia się z domu;Ograniczenie kontaktów towarzyskich;Konieczność zmiany codziennych nawyków (np. w związku nauką zdalną dziecka);	Unikano kontaktów ze mną i/lub z moją rodziną;		Małżonek / partner / małżonka / partnerka;Dalsza rodzina;Znajomi/przyjaciele;	3	6	Palenie papierosów;Większa skłonność do konfliktów z otoczeniem;	Żadne z powyższych;	3	3	Nie korzystałam/em z pomocy psychologa/psychiatry, bo nie czuję takiej potrzeby	Zdecydowanie się nie zgadzam	Zdecydowanie się nie zgadzam	Zdecydowanie się nie zgadzam	Zdecydowanie się nie zgadzam	Zdecydowanie się nie zgadzam	Zdecydowanie się zgadzam	Raczej się nie zgadzam	Zdecydowanie się nie zgadzam	Raczej się nie zgadzam	Zdecydowanie się zgadzam	Zdecydowanie się zgadzam	Zdecydowanie się nie zgadzam	Raczej się nie zgadzam	Zdecydowanie się nie zgadzam	Zdecydowanie się nie zgadzam	Zdecydowanie się nie zgadzam	Raczej się zgadzam	Zdecydowanie się nie zgadzam	Zdecydowanie się nie zgadzam
103	Zmienił się częściowo	Praca na innym oddziale;Zmiana sposobu komunikowania z pacjentem/rodziną/personelem;Większe obciążenie pracą związane ze zwiększoną absencją personelu (np. z powodu izolacji lub kwarantanny);Większe obciążenie pracą związane z koniecznością czasochłonnego ubierania się w odzież ochronną;	Nie	Tak	Tak	Tak	Zdecydowanie się zgadzam	Raczej się zgadzam	Raczej się zgadzam	Zdecydowanie się zgadzam	Zdecydowanie się zgadzam	Zdecydowanie się zgadzam	Nie, nie zaobserwowałem/zaobserwowałam znaczących zmian	W ogóle	5	5	Boję się tego, że nie będę mógł pomóc pacjentowi ze względu na zbyt dużą liczbę obowiązków ;Boję się tego, że z przemęczenia mogę popełnić błąd ;	Tak, zaufanie pacjentów wzrosło	Zmieniło się częściowo	Mniej czasu dla rodziny;Mniej czasu / brak czasu wolnego;Ograniczenie kontaktów towarzyskich;Pogorszenie się relacji z bliskimi;Kryzys w relacjach z partnerem/partnerką/mężem/żoną;	Nie spotkałem/am się z żadnymi negatywnymi reakcjami;		Małżonek / partner / małżonka / partnerka;Znajomi/przyjaciele;Bezpośredni przełożony;Koleżanki/koledzy z zespołu, w którym pracuję;Pacjenci;Dalsza rodzina;	4	4	Palenie papierosów;Zażywanie leków uspokajających;Większa skłonność do konfliktów z otoczeniem;	Spożywanie większej liczby posiłków niż dotychczas;	2	3	Nie korzystałam/em z pomocy psychologa/psychiatry, bo nie czuję takiej potrzeby	Zdecydowanie się nie zgadzam	Raczej się nie zgadzam	Raczej się zgadzam	Raczej się nie zgadzam	Raczej się zgadzam	Raczej się nie zgadzam	Raczej się nie zgadzam	Raczej się nie zgadzam	Raczej się zgadzam	Raczej się zgadzam	Raczej się nie zgadzam	Raczej się zgadzam	Raczej się zgadzam	Zdecydowanie się nie zgadzam	Raczej się zgadzam	Zdecydowanie się nie zgadzam	Raczej się nie zgadzam	Zdecydowanie się nie zgadzam	Zdecydowanie się nie zgadzam
104	Zmienił się częściowo	Konieczność wypełniania dodatkowych dokumentów;Zmiana sposobu komunikowania z pacjentem/rodziną/personelem;Konieczność radzenia sobie z hejtem w mediach związanym z odgórnymi ograniczeniami dotyczącymi odwiedzin pacjentów;	Nie	Nie	Nie	Nie	Raczej się nie zgadzam	Raczej się zgadzam	Raczej się nie zgadzam	Raczej się nie zgadzam	Raczej się nie zgadzam	Zdecydowanie się zgadzam	Nie, nie zaobserwowałem/zaobserwowałam znaczących zmian	Często	4	5	Boję się tego, że zarażę swoich bliskich;Boję się tego, że nie będę mógł pomóc pacjentowi, bo będzie mi brakować sprzętu;Boję się tego, że będę odpowiedzialny/a za błędy popełnione w związku z wykonywaniem pracy wykraczającej poza moje kompetencje ;Boję się śmierci pacjenta ;Boję się tego, że z przemęczenia mogę popełnić błąd ;	Tak, zaufanie pacjentów zmalało	Zmieniło się całkowicie	Ograniczenie kontaktów towarzyskich;Konieczność czasowego wyprowadzenia się z domu;Mniej czasu dla rodziny;Pogorszenie się stanu zdrowia;Smierć bliskich osób ;	Nie spotkałem/am się z żadnymi negatywnymi reakcjami;		Małżonek / partner / małżonka / partnerka;Znajomi/przyjaciele;Koleżanki/koledzy z zespołu, w którym pracuję;Wiara / religia;	4	5	Palenie papierosów;Problemy z zasypianiem;Większa skłonność do konfliktów z otoczeniem;Spożywanie większej liczby posiłków niż dotychczas;	Problemy z zasypianiem;Spożywanie większej liczby posiłków niż dotychczas;Większa skłonność do konfliktów z otoczeniem;	4	4	Tak korzystałam/em prywatnie z pomocy psychologa/psychiatry	Zdecydowanie się nie zgadzam	Zdecydowanie się nie zgadzam	Zdecydowanie się nie zgadzam	Zdecydowanie się nie zgadzam	Zdecydowanie się nie zgadzam	Zdecydowanie się nie zgadzam	Raczej się nie zgadzam	Raczej się nie zgadzam	Raczej się nie zgadzam	Raczej się zgadzam	Raczej się nie zgadzam	Raczej się nie zgadzam	Raczej się nie zgadzam	Raczej się zgadzam	Raczej się zgadzam	Raczej się nie zgadzam	Raczej się nie zgadzam	Raczej się nie zgadzam	Raczej się nie zgadzam
105	Zmienił się częściowo	Konieczność podjęcia nowych obowiązków;Konieczność wypełniania dodatkowych dokumentów;Zmiana sposobu komunikowania z pacjentem/rodziną/personelem;Większe obciążenie pracą związane ze zwiększoną absencją personelu (np. z powodu izolacji lub kwarantanny);Większe obciążenie pracą związane z koniecznością czasochłonnego ubierania się w odzież ochronną;	Nie	Nie	Nie	Nie	Raczej się zgadzam	Raczej się zgadzam	Raczej się nie zgadzam	Raczej się nie zgadzam	Raczej się zgadzam	Raczej się zgadzam	Nie, nie zaobserwowałem/zaobserwowałam znaczących zmian	Rzadko	5	5	Boję się tego, że zarażę swoich bliskich;Boję się tego, że z przemęczenia mogę popełnić błąd ;	Nie, poziom zaufania nie zmienił się	Zmieniło się częściowo	Mniej czasu / brak czasu na zadbanie o siebie (zdrowie, wygląd itp.);Mniej czasu / brak czasu wolnego;Ograniczenie kontaktów towarzyskich;	Nie spotkałem/am się z żadnymi negatywnymi reakcjami;		Małżonek / partner / małżonka / partnerka;Znajomi/przyjaciele;	4	4	Żadne z powyższych;	Żadne z powyższych;	3	3	Nie korzystałam/em z pomocy psychologa/psychiatry, bo nie czuję takiej potrzeby	Raczej się nie zgadzam	Zdecydowanie się nie zgadzam	Zdecydowanie się nie zgadzam	Raczej się nie zgadzam	Zdecydowanie się nie zgadzam	Raczej się nie zgadzam	Raczej się nie zgadzam	Raczej się zgadzam	Raczej się zgadzam	Raczej się nie zgadzam	Raczej się nie zgadzam	Raczej się zgadzam	Raczej się zgadzam	Zdecydowanie się nie zgadzam	Raczej się zgadzam	Zdecydowanie się nie zgadzam	Zdecydowanie się nie zgadzam	Zdecydowanie się nie zgadzam	Raczej się nie zgadzam
107	Zmienił się częściowo	Praca na innym oddziale;Konieczność podjęcia nowych obowiązków;Więcej czynności do wykonania przy pacjencie;Zmiana sposobu komunikowania z pacjentem/rodziną/personelem;Większe obciążenie pracą związane z koniecznością czasochłonnego ubierania się w odzież ochronną;Konieczność radzenia sobie z hejtem w mediach związanym z odgórnymi ograniczeniami dotyczącymi odwiedzin pacjentów;	Nie	Tak	Tak	Nie	Raczej się nie zgadzam	Raczej się zgadzam	Raczej się zgadzam	Raczej się zgadzam	Raczej się zgadzam	Raczej się zgadzam	Tak, relacje z członkami zespołu pogorszyły się	Często	4	5	Boję się tego, że zarażę swoich bliskich;Boję się tego, że nie będę mógł pomóc pacjentowi ze względu na zbyt dużą liczbę obowiązków ;Boję się tego, że będę odpowiedzialny/a za błędy popełnione w związku z wykonywaniem pracy wykraczającej poza moje kompetencje ;Boję się tego, że z przemęczenia mogę popełnić błąd ;	Tak, zaufanie pacjentów wzrosło	Zmieniło się całkowicie	Mniej czasu dla rodziny;Mniej czasu / brak czasu wolnego;Mniej czasu / brak czasu na zadbanie o siebie (zdrowie, wygląd itp.);Ograniczenie kontaktów towarzyskich;Pogorszenie się stanu zdrowia;Pogorszenie się relacji z bliskimi;Kryzys w relacjach z partnerem/partnerką/mężem/żoną;Rozpad związku;	Unikano kontaktów ze mną i/lub z moją rodziną;		Koleżanki/koledzy z zespołu, w którym pracuję;	3	6	Palenie papierosów;Picie alkoholu;Zażywanie leków uspokajających;Problemy z zasypianiem;Większa skłonność do konfliktów z otoczeniem;Spożywanie większej liczby posiłków niż dotychczas;Objawy depresyjne;	Picie alkoholu;Zażywanie leków uspokajających;Problemy z zasypianiem;Spożywanie większej liczby posiłków niż dotychczas;Objawy depresyjne;	3	3	Nie, nie korzystałam/em z pomocy psychologa/psychiatry, choć chciał(a)bym	Raczej się nie zgadzam	Zdecydowanie się nie zgadzam	Raczej się zgadzam	Zdecydowanie się nie zgadzam	Raczej się nie zgadzam	Zdecydowanie się nie zgadzam	Raczej się zgadzam	Raczej się zgadzam	Raczej się nie zgadzam	Raczej się zgadzam	Raczej się zgadzam	Raczej się zgadzam	Raczej się zgadzam	Zdecydowanie się nie zgadzam	Zdecydowanie się zgadzam	Raczej się nie zgadzam	Raczej się zgadzam	Zdecydowanie się zgadzam	Zdecydowanie się zgadzam
108	Zmienił się w niewielkim stopniu	Większe obciążenie pracą związane ze zwiększoną absencją personelu (np. z powodu izolacji lub kwarantanny);	Nie	Nie	Tak	Nie	Raczej się zgadzam	Raczej się zgadzam	Raczej się zgadzam	Raczej się zgadzam	Raczej się zgadzam	Raczej się zgadzam	Nie, nie zaobserwowałem/zaobserwowałam znaczących zmian	Rzadko	4	5	Boję się tego, że zarażę swoich bliskich;Boję się tego, że z przemęczenia mogę popełnić błąd ;	Tak, zaufanie pacjentów zmalało	Zmieniło się częściowo	Mniej czasu dla rodziny;Mniej czasu / brak czasu na zadbanie o siebie (zdrowie, wygląd itp.);Ograniczenie kontaktów towarzyskich;Konieczność zmiany codziennych nawyków (np. w związku nauką zdalną dziecka);Pogorszenie się stanu zdrowia;	Nie spotkałem/am się z żadnymi negatywnymi reakcjami;		Dalsza rodzina;	4	4	Problemy z zasypianiem;Spożywanie większej liczby posiłków niż dotychczas;Objawy depresyjne;	Problemy z zasypianiem;	3	3	Nie korzystałam/em z pomocy psychologa/psychiatry, bo nie czuję takiej potrzeby	Raczej się nie zgadzam	Raczej się nie zgadzam	Raczej się nie zgadzam	Raczej się nie zgadzam	Raczej się nie zgadzam	Raczej się nie zgadzam	Raczej się zgadzam	Raczej się zgadzam	Raczej się nie zgadzam	Raczej się nie zgadzam	Raczej się nie zgadzam	Raczej się zgadzam	Raczej się zgadzam	Zdecydowanie się nie zgadzam	Zdecydowanie się zgadzam	Raczej się nie zgadzam	Raczej się zgadzam	Raczej się nie zgadzam	Raczej się nie zgadzam
110	Zmienił się częściowo	Praca na innym oddziale;Konieczność podjęcia nowych obowiązków;Konieczność wypełniania dodatkowych dokumentów;Więcej czynności do wykonania przy pacjencie;Zmiana sposobu komunikowania z pacjentem/rodziną/personelem;	Nie	Nie	Nie	Nie	Raczej się nie zgadzam	Raczej się zgadzam	Raczej się zgadzam	Raczej się zgadzam	Raczej się zgadzam	Raczej się zgadzam	Nie, nie zaobserwowałem/zaobserwowałam znaczących zmian	Często	5	5	Boję się tego, że się zarażę;Boję się tego, że zarażę swoich bliskich;Boję się tego, że nie będę mógł pomóc pacjentowi ze względu na zbyt dużą liczbę obowiązków ;Boję się tego, że będę odpowiedzialny/a za błędy popełnione w związku z wykonywaniem pracy wykraczającej poza moje kompetencje ;Boję się tego, że z przemęczenia mogę popełnić błąd ;Boję się tego, że nie będę mieć środków ochrony osobiste…	Nie, poziom zaufania nie zmienił się	Zmieniło się w niewielkim stopniu	Mniej czasu dla rodziny;Mniej czasu / brak czasu wolnego;Mniej czasu / brak czasu na zadbanie o siebie (zdrowie, wygląd itp.);Ograniczenie kontaktów towarzyskich;Pogorszenie się relacji z bliskimi;Rozpad związku;	Nie spotkałem/am się z żadnymi negatywnymi reakcjami;		Znajomi/przyjaciele;	5	5	Zażywanie leków uspokajających;Większa skłonność do konfliktów z otoczeniem;	Spożywanie mniejszej liczby posiłków niż dotychczas;Świadome eksponowanie się na kontakt z wirusem;Znaczne zmęczenie ;	4	3	Nie korzystałam/em z pomocy psychologa/psychiatry, bo nie czuję takiej potrzeby	Zdecydowanie się nie zgadzam	Zdecydowanie się nie zgadzam	Zdecydowanie się nie zgadzam	Zdecydowanie się nie zgadzam	Zdecydowanie się nie zgadzam	Zdecydowanie się nie zgadzam	Zdecydowanie się nie zgadzam	Zdecydowanie się nie zgadzam	Zdecydowanie się zgadzam	Zdecydowanie się zgadzam	Zdecydowanie się zgadzam	Zdecydowanie się zgadzam	Zdecydowanie się zgadzam	Zdecydowanie się nie zgadzam	Zdecydowanie się zgadzam	Raczej się nie zgadzam	Raczej się nie zgadzam	Raczej się nie zgadzam	Raczej się nie zgadzam
114	Zmienił się częściowo	Konieczność podjęcia nowych obowiązków;Konieczność wypełniania dodatkowych dokumentów;Zmiana sposobu komunikowania z pacjentem/rodziną/personelem;Większe obciążenie pracą związane ze zwiększoną absencją personelu (np. z powodu izolacji lub kwarantanny);Większe obciążenie pracą związane z koniecznością czasochłonnego ubierania się w odzież ochronną;Konieczność radzenia sobie z hejtem w mediach zwi…	Tak	Tak	Tak	Nie	Raczej się zgadzam	Zdecydowanie się zgadzam	Zdecydowanie się zgadzam	Zdecydowanie się zgadzam	Raczej się zgadzam	Raczej się zgadzam	Tak, relacje z członkami zespołu pogorszyły się	Często	4	4	Boję się tego, że zarażę swoich bliskich;Boję się tego, że nie będę mógł pomóc pacjentowi ze względu na zbyt dużą liczbę obowiązków ;	Tak, zaufanie pacjentów wzrosło	Zmieniło się w niewielkim stopniu	Mniej czasu dla rodziny;Ograniczenie kontaktów towarzyskich;Konieczność czasowego wyprowadzenia się z domu;	Unikano kontaktów ze mną i/lub z moją rodziną;		Małżonek / partner / małżonka / partnerka;Znajomi/przyjaciele;Bezpośredni przełożony;Koleżanki/koledzy z zespołu, w którym pracuję;	3	4	Palenie papierosów;Większa skłonność do konfliktów z otoczeniem;	Problemy z zasypianiem;Większa skłonność do konfliktów z otoczeniem;	2	3	Nie korzystałam/em z pomocy psychologa/psychiatry, bo nie czuję takiej potrzeby	Raczej się nie zgadzam	Zdecydowanie się nie zgadzam	Zdecydowanie się nie zgadzam	Raczej się zgadzam	Raczej się zgadzam	Zdecydowanie się zgadzam	Raczej się nie zgadzam	Zdecydowanie się zgadzam	Zdecydowanie się zgadzam	Raczej się nie zgadzam	Raczej się zgadzam	Zdecydowanie się zgadzam	Raczej się zgadzam	Zdecydowanie się nie zgadzam	Zdecydowanie się zgadzam	Zdecydowanie się nie zgadzam	Raczej się zgadzam	Raczej się zgadzam	Raczej się nie zgadzam
118	Zmienił się częściowo	Konieczność podjęcia nowych obowiązków;Konieczność wypełniania dodatkowych dokumentów;Więcej czynności do wykonania przy pacjencie;Zmiana sposobu komunikowania z pacjentem/rodziną/personelem;Większe obciążenie pracą związane ze zwiększoną absencją personelu (np. z powodu izolacji lub kwarantanny);Większe obciążenie pracą związane z koniecznością czasochłonnego ubierania się w odzież ochronną;Ogra…	Nie	Tak	Nie	Nie	Raczej się zgadzam	Raczej się zgadzam	Raczej się zgadzam	Raczej się zgadzam	Raczej się zgadzam	Raczej się zgadzam	Nie, nie zaobserwowałem/zaobserwowałam znaczących zmian	Bardzo rzadko	4	5	Boję się tego, że zarażę swoich bliskich;Boję się tego, że nie będę mógł pomóc pacjentowi ze względu na zbyt dużą liczbę obowiązków ;Boję się tego, że będę odpowiedzialny/a za błędy popełnione w związku z wykonywaniem pracy wykraczającej poza moje kompetencje ;Boję się tego, że z przemęczenia mogę popełnić błąd ;	Nie, poziom zaufania nie zmienił się	Zmieniło się częściowo	Mniej czasu dla rodziny;Mniej czasu / brak czasu wolnego;Mniej czasu / brak czasu na zadbanie o siebie (zdrowie, wygląd itp.);Ograniczenie kontaktów towarzyskich;	Nie spotkałem/am się z żadnymi negatywnymi reakcjami;		Małżonek / partner / małżonka / partnerka;Znajomi/przyjaciele;	3	5	Picie alkoholu;Większa skłonność do konfliktów z otoczeniem;Spożywanie mniejszej liczby posiłków niż dotychczas;Objawy depresyjne;	Spożywanie większej liczby posiłków niż dotychczas;	5	5	Nie, nie korzystałam/em z pomocy psychologa/psychiatry, choć chciał(a)bym	Raczej się zgadzam	Zdecydowanie się nie zgadzam	Raczej się nie zgadzam	Raczej się zgadzam	Raczej się nie zgadzam	Zdecydowanie się zgadzam	Raczej się nie zgadzam	Raczej się zgadzam	Zdecydowanie się zgadzam	Raczej się zgadzam	Raczej się zgadzam	Zdecydowanie się zgadzam	Zdecydowanie się zgadzam	Zdecydowanie się nie zgadzam	Zdecydowanie się zgadzam	Raczej się zgadzam	Zdecydowanie się zgadzam	Raczej się nie zgadzam	Raczej się zgadzam
119	Zmienił się w niewielkim stopniu	Wydłużone dyżury / godziny pracy;Konieczność podjęcia nowych obowiązków;Konieczność wypełniania dodatkowych dokumentów;Więcej czynności do wykonania przy pacjencie;Większe obciążenie pracą związane ze zwiększoną absencją personelu (np. z powodu izolacji lub kwarantanny);Ograniczenie możliwości podejmowania pracy w innych ośrodkach poza podstawowym miejscem pracy;	Tak	Nie	Nie	Tak	Zdecydowanie się nie zgadzam	Zdecydowanie się nie zgadzam	Zdecydowanie się nie zgadzam	Raczej się nie zgadzam	Raczej się zgadzam	Raczej się nie zgadzam	Tak, relacje z członkami zespołu polepszyły się	Często	6	6	Boję się tego, że zarażę swoich bliskich;Boję się własnej śmierci;Boję się tego, że nie będę mieć środków ochrony osobistej;Boję się śmierci pacjenta ;Boję się tego, że z przemęczenia mogę popełnić błąd ;	Tak, zaufanie pacjentów wzrosło	Zmieniło się częściowo	Mniej czasu / brak czasu na zadbanie o siebie (zdrowie, wygląd itp.);Mniej czasu / brak czasu wolnego;Ograniczenie kontaktów towarzyskich;Pogorszenie się relacji z bliskimi;	Odmówiono mi obsługi w restauracji;Zniszczono mi mienie (drzwi od mieszkania, samochód itp.);Unikano kontaktów ze mną i/lub z moją rodziną;		Dziecko / dzieci;Sąsiedzi;Małżonek / partner / małżonka / partnerka;Wiara / religia;Pacjenci;	6	6	Picie alkoholu;Zażywanie narkotyków;Świadome eksponowanie się na kontakt z wirusem;Myśli samobójcze;Spożywanie mniejszej liczby posiłków niż dotychczas;Spożywanie większej liczby posiłków niż dotychczas;	Picie alkoholu;Zażywanie leków uspokajających;Spożywanie większej liczby posiłków niż dotychczas;Objawy depresyjne;	6	4	Tak, korzystałam/em z pomocy psychologa/psychiatry zatrudnionego przez jednostkę, w której pracuję	Raczej się nie zgadzam	Raczej się nie zgadzam	Raczej się zgadzam	Raczej się nie zgadzam	Zdecydowanie się zgadzam	Raczej się nie zgadzam	Raczej się zgadzam	Zdecydowanie się nie zgadzam	Zdecydowanie się zgadzam	Raczej się zgadzam	Raczej się nie zgadzam	Raczej się nie zgadzam	Zdecydowanie się zgadzam	Raczej się nie zgadzam	Zdecydowanie się zgadzam	Zdecydowanie się nie zgadzam	Raczej się zgadzam	Zdecydowanie się nie zgadzam	Zdecydowanie się nie zgadzam
120	Zmienił się w niewielkim stopniu	Większe obciążenie pracą związane ze zwiększoną absencją personelu (np. z powodu izolacji lub kwarantanny);	Tak	Tak	Tak	Tak	Zdecydowanie się zgadzam	Zdecydowanie się zgadzam	Zdecydowanie się zgadzam	Zdecydowanie się zgadzam	Raczej się zgadzam	Zdecydowanie się zgadzam	Nie, nie zaobserwowałem/zaobserwowałam znaczących zmian	W ogóle	5	5	Boję się tego, że zarażę swoich bliskich;	Tak, zaufanie pacjentów zmalało	Wcale się nie zmieniło		Nie spotkałem/am się z żadnymi negatywnymi reakcjami;		Małżonek / partner / małżonka / partnerka;	2	3	Żadne z powyższych;	Żadne z powyższych;	1	1	Nie korzystałam/em z pomocy psychologa/psychiatry, bo nie czuję takiej potrzeby	Raczej się nie zgadzam	Zdecydowanie się nie zgadzam	Zdecydowanie się nie zgadzam	Raczej się nie zgadzam	Raczej się nie zgadzam	Raczej się zgadzam	Raczej się zgadzam	Raczej się zgadzam	Raczej się nie zgadzam	Zdecydowanie się zgadzam	Zdecydowanie się zgadzam	Raczej się zgadzam	Zdecydowanie się zgadzam	Zdecydowanie się nie zgadzam	Zdecydowanie się zgadzam	Raczej się zgadzam	Raczej się zgadzam	Raczej się zgadzam	Zdecydowanie się nie zgadzam
121	Zmienił się częściowo	Konieczność wypełniania dodatkowych dokumentów;Więcej czynności do wykonania przy pacjencie;Zmiana sposobu komunikowania z pacjentem/rodziną/personelem;Większe obciążenie pracą związane ze zwiększoną absencją personelu (np. z powodu izolacji lub kwarantanny);Większe obciążenie pracą związane z koniecznością czasochłonnego ubierania się w odzież ochronną;Konieczność radzenia sobie z hejtem w media…	Nie	Nie	Nie	Nie	Zdecydowanie się nie zgadzam	Raczej się nie zgadzam	Raczej się nie zgadzam	Raczej się nie zgadzam	Raczej się nie zgadzam	Raczej się zgadzam	Nie, nie zaobserwowałem/zaobserwowałam znaczących zmian	Rzadko	4	5	Boję się tego, że zarażę swoich bliskich;Boję się tego, że nie będę mógł pomóc pacjentowi ze względu na zbyt dużą liczbę obowiązków ;Boję się tego, że z przemęczenia mogę popełnić błąd ;Boję się własnej śmierci;	Nie, poziom zaufania nie zmienił się	Zmieniło się częściowo	Mniej czasu dla rodziny;Mniej czasu / brak czasu wolnego;Mniej czasu / brak czasu na zadbanie o siebie (zdrowie, wygląd itp.);Ograniczenie kontaktów towarzyskich;	Unikano kontaktów ze mną i/lub z moją rodziną;		Małżonek / partner / małżonka / partnerka;Koleżanki/koledzy z zespołu, w którym pracuję;	4	6	Palenie papierosów;Picie alkoholu;Problemy z zasypianiem;	Problemy z zasypianiem;Objawy depresyjne;	3	4	Nie, nie korzystałam/em z pomocy psychologa/psychiatry, choć chciał(a)bym	Raczej się nie zgadzam	Zdecydowanie się nie zgadzam	Zdecydowanie się nie zgadzam	Zdecydowanie się nie zgadzam	Raczej się nie zgadzam	Zdecydowanie się zgadzam	Raczej się zgadzam	Raczej się zgadzam	Zdecydowanie się zgadzam	Raczej się zgadzam	Zdecydowanie się zgadzam	Raczej się nie zgadzam	Raczej się zgadzam	Zdecydowanie się nie zgadzam	Zdecydowanie się zgadzam	Zdecydowanie się nie zgadzam	Raczej się nie zgadzam	Zdecydowanie się nie zgadzam	Zdecydowanie się nie zgadzam
126	Wcale się nie zmienił		Tak	Tak	Tak	Tak	Raczej się zgadzam	Zdecydowanie się zgadzam	Raczej się zgadzam	Raczej się zgadzam	Zdecydowanie się zgadzam	Zdecydowanie się zgadzam	Nie, nie zaobserwowałem/zaobserwowałam znaczących zmian	Często	5	5	Boję się tego, że się zarażę;	Tak, zaufanie pacjentów wzrosło	Zmieniło się częściowo	Mniej czasu / brak czasu wolnego;Ograniczenie kontaktów towarzyskich;	Unikano kontaktów ze mną i/lub z moją rodziną;		Małżonek / partner / małżonka / partnerka;Znajomi/przyjaciele;	3	2	Żadne z powyższych;	Żadne z powyższych;	3	2	Nie, nie korzystałam/em z pomocy psychologa/psychiatry, choć chciał(a)bym	Zdecydowanie się nie zgadzam	Zdecydowanie się nie zgadzam	Raczej się nie zgadzam	Zdecydowanie się nie zgadzam	Zdecydowanie się nie zgadzam	Raczej się nie zgadzam	Raczej się zgadzam	Raczej się nie zgadzam	Raczej się nie zgadzam	Raczej się nie zgadzam	Raczej się nie zgadzam	Raczej się zgadzam	Raczej się nie zgadzam	Zdecydowanie się nie zgadzam	Zdecydowanie się zgadzam	Zdecydowanie się nie zgadzam	Raczej się nie zgadzam	Raczej się nie zgadzam	Raczej się nie zgadzam
128	Zmienił się całkowicie	Zmiana sposobu komunikowania z pacjentem/rodziną/personelem;Większe obciążenie pracą związane ze zwiększoną absencją personelu (np. z powodu izolacji lub kwarantanny);Większe obciążenie pracą związane z koniecznością czasochłonnego ubierania się w odzież ochronną;Konieczność radzenia sobie z hejtem w mediach związanym z odgórnymi ograniczeniami dotyczącymi odwiedzin pacjentów;	Nie	Tak	Tak	Tak	Zdecydowanie się zgadzam	Raczej się zgadzam	Raczej się zgadzam	Zdecydowanie się zgadzam	Zdecydowanie się zgadzam	Zdecydowanie się zgadzam	Nie, nie zaobserwowałem/zaobserwowałam znaczących zmian	W ogóle	5	5	Boję się tego, że się zarażę;Boję się tego, że zarażę swoich bliskich;Boję się tego, że nie będę mógł pomóc pacjentowi, bo będzie mi brakować sprzętu;Boję się własnej śmierci;	Tak, zaufanie pacjentów zdecydowanie zmalało	Zmieniło się całkowicie	Mniej czasu dla rodziny;Ograniczenie kontaktów towarzyskich;Kryzys w relacjach z partnerem/partnerką/mężem/żoną;	Nie spotkałem/am się z żadnymi negatywnymi reakcjami;		Małżonek / partner / małżonka / partnerka;Znajomi/przyjaciele;	5	5	Żadne z powyższych;	Żadne z powyższych;	1	1	Nie korzystałam/em z pomocy psychologa/psychiatry, bo nie czuję takiej potrzeby	Zdecydowanie się nie zgadzam	Zdecydowanie się nie zgadzam	Zdecydowanie się nie zgadzam	Zdecydowanie się nie zgadzam	Zdecydowanie się nie zgadzam	Zdecydowanie się nie zgadzam	Zdecydowanie się nie zgadzam	Zdecydowanie się nie zgadzam	Zdecydowanie się zgadzam	Zdecydowanie się zgadzam	Zdecydowanie się zgadzam	Raczej się zgadzam	Zdecydowanie się zgadzam	Raczej się zgadzam	Zdecydowanie się zgadzam	Raczej się zgadzam	Zdecydowanie się nie zgadzam	Raczej się nie zgadzam	Raczej się zgadzam
138	Zmienił się częściowo	Wydłużone dyżury / godziny pracy;Konieczność podjęcia nowych obowiązków;Zmiana sposobu komunikowania z pacjentem/rodziną/personelem;Większe obciążenie pracą związane ze zwiększoną absencją personelu (np. z powodu izolacji lub kwarantanny);Większe obciążenie pracą związane z koniecznością czasochłonnego ubierania się w odzież ochronną;	Nie	Tak	Tak	Nie	Raczej się zgadzam	Raczej się zgadzam	Raczej się zgadzam	Raczej się zgadzam	Raczej się zgadzam	Raczej się zgadzam	Nie, nie zaobserwowałem/zaobserwowałam znaczących zmian	W ogóle	5	5	Boję się tego, że zarażę swoich bliskich;Boję się tego, że nie będę mógł pomóc pacjentowi, bo będzie mi brakować sprzętu;Boję się tego, że się zarażę;Boję się tego, że nie będę mógł pomóc pacjentowi ze względu na zbyt dużą liczbę obowiązków ;Boję się tego, że będę odpowiedzialny/a za błędy popełnione w związku z wykonywaniem pracy wykraczającej poza moje kompetencje ;Boję się tego, że z przemęcze…	Tak, zaufanie pacjentów wzrosło	Zmieniło się częściowo	Mniej czasu dla rodziny;Mniej czasu / brak czasu wolnego;Mniej czasu / brak czasu na zadbanie o siebie (zdrowie, wygląd itp.);Ograniczenie kontaktów towarzyskich;Pogorszenie się stanu zdrowia;	Nie spotkałem/am się z żadnymi negatywnymi reakcjami;		Dalsza rodzina;Znajomi/przyjaciele;Psycholog/psychiatra ;Koleżanki/koledzy z zespołu, w którym pracuję;	5	6	Palenie papierosów;Problemy z zasypianiem;Większa skłonność do konfliktów z otoczeniem;Objawy depresyjne;	Problemy z zasypianiem;Większa skłonność do konfliktów z otoczeniem;Spożywanie mniejszej liczby posiłków niż dotychczas;Objawy depresyjne;	4	5	Tak korzystałam/em prywatnie z pomocy psychologa/psychiatry	Zdecydowanie się nie zgadzam	Zdecydowanie się nie zgadzam	Zdecydowanie się nie zgadzam	Raczej się nie zgadzam	Raczej się nie zgadzam	Zdecydowanie się zgadzam	Raczej się nie zgadzam	Raczej się nie zgadzam	Zdecydowanie się zgadzam	Zdecydowanie się zgadzam	Zdecydowanie się zgadzam	Zdecydowanie się zgadzam	Zdecydowanie się zgadzam	Zdecydowanie się nie zgadzam	Zdecydowanie się zgadzam	Zdecydowanie się nie zgadzam	Raczej się zgadzam	Zdecydowanie się nie zgadzam	Raczej się nie zgadzam
141	Zmienił się częściowo	Konieczność wypełniania dodatkowych dokumentów;Konieczność podjęcia nowych obowiązków;Więcej czynności do wykonania przy pacjencie;Większe obciążenie pracą związane ze zwiększoną absencją personelu (np. z powodu izolacji lub kwarantanny);Konieczność radzenia sobie z hejtem w mediach związanym z odgórnymi ograniczeniami dotyczącymi odwiedzin pacjentów;Większe obciążenie pracą związane z koniecznoś…	Tak	Nie	Tak	Nie	Raczej się zgadzam	Raczej się zgadzam	Raczej się zgadzam	Raczej się zgadzam	Raczej się zgadzam	Raczej się zgadzam	Tak, relacje z członkami zespołu polepszyły się	Bardzo rzadko	4	5	Boję się tego, że zarażę swoich bliskich;Boję się tego, że się zarażę;Boję się tego, że nie będę mógł pomóc pacjentowi ze względu na zbyt dużą liczbę obowiązków ;Boję się tego, że będę odpowiedzialny/a za błędy popełnione w związku z wykonywaniem pracy wykraczającej poza moje kompetencje ;Boję się tego, że z przemęczenia mogę popełnić błąd ;Boję się tego, że nie będę mieć środków ochrony osobiste…	Tak, zaufanie pacjentów zmalało	Zmieniło się częściowo	Mniej czasu / brak czasu na zadbanie o siebie (zdrowie, wygląd itp.);Konieczność czasowego wyprowadzenia się z domu;Ograniczenie kontaktów towarzyskich;Konieczność zmiany codziennych nawyków (np. w związku nauką zdalną dziecka);Pogorszenie się stanu zdrowia;Pogorszenie się relacji z bliskimi;	Unikano kontaktów ze mną i/lub z moją rodziną;		Małżonek / partner / małżonka / partnerka;	3	5	Palenie papierosów;Picie alkoholu;Zażywanie leków uspokajających;Problemy z zasypianiem;Większa skłonność do konfliktów z otoczeniem;	Problemy z zasypianiem;Spożywanie większej liczby posiłków niż dotychczas;Objawy depresyjne;	2	4	Nie, nie korzystałam/em z pomocy psychologa/psychiatry, choć chciał(a)bym	Raczej się nie zgadzam	Raczej się nie zgadzam	Zdecydowanie się nie zgadzam	Zdecydowanie się nie zgadzam	Raczej się nie zgadzam	Raczej się zgadzam	Raczej się nie zgadzam	Raczej się zgadzam	Zdecydowanie się zgadzam	Zdecydowanie się zgadzam	Raczej się zgadzam	Zdecydowanie się zgadzam	Zdecydowanie się zgadzam	Raczej się nie zgadzam	Zdecydowanie się zgadzam	Raczej się zgadzam	Raczej się zgadzam	Raczej się nie zgadzam	Raczej się nie zgadzam
153	Zmienił się całkowicie	Konieczność podjęcia nowych obowiązków;Konieczność wypełniania dodatkowych dokumentów;Więcej czynności do wykonania przy pacjencie;Zmiana sposobu komunikowania z pacjentem/rodziną/personelem;Większe obciążenie pracą związane ze zwiększoną absencją personelu (np. z powodu izolacji lub kwarantanny);Większe obciążenie pracą związane z koniecznością czasochłonnego ubierania się w odzież ochronną;Ogra…	Nie	Nie	Nie	Nie	Raczej się zgadzam	Raczej się nie zgadzam	Raczej się nie zgadzam	Raczej się nie zgadzam	Raczej się nie zgadzam	Raczej się zgadzam	Tak, relacje z członkami zespołu pogorszyły się	Bardzo często	5	5	Boję się tego, że zarażę swoich bliskich;Boję się tego, że nie będę mógł pomóc pacjentowi, bo będzie mi brakować sprzętu;Boję się tego, że nie będę mógł pomóc pacjentowi ze względu na zbyt dużą liczbę obowiązków ;Boję się tego, że z przemęczenia mogę popełnić błąd ;Boję się śmierci pacjenta ;	Tak, zaufanie pacjentów wzrosło	Zmieniło się całkowicie	Mniej czasu dla rodziny;Mniej czasu / brak czasu wolnego;Mniej czasu / brak czasu na zadbanie o siebie (zdrowie, wygląd itp.);Ograniczenie kontaktów towarzyskich;Pogorszenie się relacji z bliskimi;Kryzys w relacjach z partnerem/partnerką/mężem/żoną;Pogorszenie relacji ze współpracownikami, poprzez napiętą atmosferę w pracy ;	Nie spotkałem/am się z żadnymi negatywnymi reakcjami;		Małżonek / partner / małżonka / partnerka;Znajomi/przyjaciele;Koleżanki/koledzy z zespołu, w którym pracuję;Pacjenci;	3	6	Picie alkoholu;Większa skłonność do konfliktów z otoczeniem;	Lampka wina co wieczór po dyżurze ;	2	4	Nie korzystałam/em z pomocy psychologa/psychiatry, bo nie czuję takiej potrzeby	Zdecydowanie się nie zgadzam	Zdecydowanie się nie zgadzam	Raczej się nie zgadzam	Zdecydowanie się nie zgadzam	Zdecydowanie się nie zgadzam	Zdecydowanie się nie zgadzam	Zdecydowanie się nie zgadzam	Zdecydowanie się nie zgadzam	Zdecydowanie się nie zgadzam	Raczej się zgadzam	Raczej się zgadzam	Zdecydowanie się zgadzam	Zdecydowanie się zgadzam	Raczej się nie zgadzam	Raczej się zgadzam	Zdecydowanie się zgadzam	Zdecydowanie się zgadzam	Raczej się zgadzam	Raczej się zgadzam
155	Zmienił się częściowo	Konieczność wypełniania dodatkowych dokumentów;Więcej czynności do wykonania przy pacjencie;Zmiana sposobu komunikowania z pacjentem/rodziną/personelem;Większe obciążenie pracą związane ze zwiększoną absencją personelu (np. z powodu izolacji lub kwarantanny);Większe obciążenie pracą związane z koniecznością czasochłonnego ubierania się w odzież ochronną;Konieczność radzenia sobie z hejtem w media…	Nie	Tak	Tak	Tak	Raczej się zgadzam	Zdecydowanie się zgadzam	Zdecydowanie się zgadzam	Zdecydowanie się zgadzam	Raczej się zgadzam	Raczej się zgadzam	Nie, nie zaobserwowałem/zaobserwowałam znaczących zmian	Rzadko	3	4	Boję się tego, że zarażę swoich bliskich;Boję się tego, że nie będę mógł pomóc pacjentowi ze względu na zbyt dużą liczbę obowiązków ;Boję się tego, że będę odpowiedzialny/a za błędy popełnione w związku z wykonywaniem pracy wykraczającej poza moje kompetencje ;Boję się tego, że z przemęczenia mogę popełnić błąd ;Boję się śmierci pacjenta ;	Nie, poziom zaufania nie zmienił się	Zmieniło się częściowo	Mniej czasu dla rodziny;Mniej czasu / brak czasu wolnego;Mniej czasu / brak czasu na zadbanie o siebie (zdrowie, wygląd itp.);Konieczność czasowego wyprowadzenia się z domu;Ograniczenie kontaktów towarzyskich;Konieczność zmiany codziennych nawyków (np. w związku nauką zdalną dziecka);	Unikano kontaktów ze mną i/lub z moją rodziną;		Małżonek / partner / małżonka / partnerka;Znajomi/przyjaciele;	4	5	Problemy z zasypianiem;Większa skłonność do konfliktów z otoczeniem;	Problemy z zasypianiem;Spożywanie mniejszej liczby posiłków niż dotychczas;Objawy depresyjne;	3	3	Nie korzystałam/em z pomocy psychologa/psychiatry, bo nie czuję takiej potrzeby	Raczej się nie zgadzam	Zdecydowanie się nie zgadzam	Zdecydowanie się nie zgadzam	Zdecydowanie się nie zgadzam	Raczej się zgadzam	Raczej się nie zgadzam	Raczej się nie zgadzam	Raczej się zgadzam	Raczej się nie zgadzam	Raczej się zgadzam	Raczej się nie zgadzam	Raczej się nie zgadzam	Zdecydowanie się zgadzam	Zdecydowanie się nie zgadzam	Zdecydowanie się zgadzam	Raczej się nie zgadzam	Zdecydowanie się nie zgadzam	Zdecydowanie się nie zgadzam	Zdecydowanie się nie zgadzam
166	Zmienił się w niewielkim stopniu	Praca na innym oddziale;Konieczność podjęcia nowych obowiązków;Większe obciążenie pracą związane z koniecznością czasochłonnego ubierania się w odzież ochronną;	Tak	Tak	Tak	Tak	Zdecydowanie się zgadzam	Raczej się zgadzam	Raczej się zgadzam	Raczej się zgadzam	Raczej się zgadzam	Zdecydowanie się zgadzam	Tak, relacje z członkami zespołu polepszyły się	Nie pracuję w szpitalu / nie mam kontaktu z rodziną pacjenta	3	6	Boję się tego, że zarażę swoich bliskich;	Tak, zaufanie pacjentów zmalało	Zmieniło się w niewielkim stopniu	Ograniczenie kontaktów towarzyskich;	Nie spotkałem/am się z żadnymi negatywnymi reakcjami;		Znajomi/przyjaciele;Bezpośredni przełożony;Koleżanki/koledzy z zespołu, w którym pracuję;	1	2	Palenie papierosów;	Spożywanie mniejszej liczby posiłków niż dotychczas;	2	4	Nie korzystałam/em z pomocy psychologa/psychiatry, bo nie czuję takiej potrzeby	Raczej się nie zgadzam	Raczej się nie zgadzam	Raczej się nie zgadzam	Raczej się zgadzam	Raczej się nie zgadzam	Raczej się nie zgadzam	Zdecydowanie się nie zgadzam	Zdecydowanie się nie zgadzam	Zdecydowanie się zgadzam	Zdecydowanie się zgadzam	Raczej się zgadzam	Raczej się zgadzam	Raczej się zgadzam	Zdecydowanie się nie zgadzam	Zdecydowanie się zgadzam	Zdecydowanie się nie zgadzam	Raczej się nie zgadzam	Raczej się nie zgadzam	Raczej się zgadzam
168	Zmienił się w niewielkim stopniu	Praca na innym oddziale;Konieczność podjęcia nowych obowiązków;Większe obciążenie pracą związane z koniecznością czasochłonnego ubierania się w odzież ochronną;	Tak	Tak	Tak	Tak	Raczej się zgadzam	Raczej się zgadzam	Raczej się zgadzam	Raczej się zgadzam	Raczej się zgadzam	Raczej się zgadzam	Nie, nie zaobserwowałem/zaobserwowałam znaczących zmian	W ogóle	4	4	Boję się tego, że nie będę mieć środków ochrony osobistej;	Tak, zaufanie pacjentów zmalało	Zmieniło się w niewielkim stopniu	Mniej czasu / brak czasu wolnego;	Nie spotkałem/am się z żadnymi negatywnymi reakcjami;		Małżonek / partner / małżonka / partnerka;Koleżanki/koledzy z zespołu, w którym pracuję;Pies;	1	3	Palenie papierosów;	Żadne z powyższych;	5	6	Nie korzystałam/em z pomocy psychologa/psychiatry, bo nie czuję takiej potrzeby	Raczej się nie zgadzam	Raczej się nie zgadzam	Zdecydowanie się nie zgadzam	Zdecydowanie się nie zgadzam	Raczej się nie zgadzam	Raczej się nie zgadzam	Raczej się nie zgadzam	Raczej się nie zgadzam	Raczej się zgadzam	Zdecydowanie się zgadzam	Zdecydowanie się nie zgadzam	Zdecydowanie się zgadzam	Zdecydowanie się zgadzam	Zdecydowanie się nie zgadzam	Zdecydowanie się zgadzam	Raczej się nie zgadzam	Raczej się zgadzam	Raczej się nie zgadzam	Raczej się zgadzam
171	Zmienił się częściowo	Konieczność podjęcia nowych obowiązków;Zmiana sposobu komunikowania z pacjentem/rodziną/personelem;	Nie	Tak	Tak	Tak	Zdecydowanie się zgadzam	Raczej się zgadzam	Raczej się zgadzam	Raczej się zgadzam	Raczej się zgadzam	Zdecydowanie się zgadzam	Tak, relacje z członkami zespołu pogorszyły się	W ogóle	5	5	Boję się tego, że będę odpowiedzialny/a za błędy popełnione w związku z wykonywaniem pracy wykraczającej poza moje kompetencje ;	Tak, zaufanie pacjentów zmalało	Zmieniło się częściowo	Mniej czasu dla rodziny;Mniej czasu / brak czasu wolnego;Ograniczenie kontaktów towarzyskich;Konieczność zmiany codziennych nawyków (np. w związku nauką zdalną dziecka);Rozpad związku;	Nie spotkałem/am się z żadnymi negatywnymi reakcjami;		Znajomi/przyjaciele;	4	5	Picie alkoholu;Problemy z zasypianiem;Większa skłonność do konfliktów z otoczeniem;Spożywanie mniejszej liczby posiłków niż dotychczas;Świadome eksponowanie się na kontakt z wirusem;	Picie alkoholu;Problemy z zasypianiem;Spożywanie większej liczby posiłków niż dotychczas;	4	5	Tak korzystałam/em prywatnie z pomocy psychologa/psychiatry	Raczej się zgadzam	Raczej się zgadzam	Raczej się nie zgadzam	Raczej się zgadzam	Raczej się zgadzam	Raczej się zgadzam	Raczej się nie zgadzam	Raczej się nie zgadzam	Zdecydowanie się zgadzam	Zdecydowanie się zgadzam	Zdecydowanie się zgadzam	Raczej się zgadzam	Raczej się zgadzam	Zdecydowanie się nie zgadzam	Raczej się zgadzam	Zdecydowanie się zgadzam	Raczej się nie zgadzam	Raczej się nie zgadzam	Zdecydowanie się nie zgadzam
6	Zmienił się częściowo	Konieczność podjęcia nowych obowiązków;Konieczność wypełniania dodatkowych dokumentów;Więcej czynności do wykonania przy pacjencie;Zmiana sposobu komunikowania z pacjentem/rodziną/personelem;Większe obciążenie pracą związane ze zwiększoną absencją personelu (np. z powodu izolacji lub kwarantanny);Większe obciążenie pracą związane z koniecznością czasochłonnego ubierania się w odzież ochronną;Koni…	Tak	Tak	Tak	Tak	Zdecydowanie się zgadzam	Raczej się zgadzam	Raczej się zgadzam	Raczej się zgadzam	Raczej się zgadzam	Zdecydowanie się zgadzam	Nie, nie zaobserwowałem/zaobserwowałam znaczących zmian	Rzadko	5	5	Boję się tego, że zarażę swoich bliskich;Boję się tego, że się zarażę;Boję się tego, że nie będę mógł pomóc pacjentowi, bo będzie mi brakować sprzętu;Boję się tego, że nie będę mieć środków ochrony osobistej;Boję się śmierci pacjenta ;Boję się własnej śmierci;	Tak, zaufanie pacjentów zmalało	Zmieniło się częściowo	Mniej czasu dla rodziny;Mniej czasu / brak czasu na zadbanie o siebie (zdrowie, wygląd itp.);Konieczność czasowego wyprowadzenia się z domu;Ograniczenie kontaktów towarzyskich;Konieczność zmiany codziennych nawyków (np. w związku nauką zdalną dziecka);Pogorszenie się relacji z bliskimi;	Unikano kontaktów ze mną i/lub z moją rodziną;		Małżonek / partner / małżonka / partnerka;Dziecko / dzieci;Znajomi/przyjaciele;Koleżanki/koledzy z zespołu, w którym pracuję;	4	5	Spożywanie mniejszej liczby posiłków niż dotychczas;Spożywanie większej liczby posiłków niż dotychczas;Problemy z zasypianiem;Objawy depresyjne;	Problemy z zasypianiem;Spożywanie mniejszej liczby posiłków niż dotychczas;	3	4	Nie korzystałam/em z pomocy psychologa/psychiatry, bo nie czuję takiej potrzeby	Raczej się nie zgadzam	Raczej się zgadzam	Raczej się nie zgadzam	Raczej się nie zgadzam	Raczej się nie zgadzam	Raczej się nie zgadzam	Raczej się nie zgadzam	Raczej się nie zgadzam	Raczej się zgadzam	Raczej się zgadzam	Raczej się zgadzam	Zdecydowanie się zgadzam	Zdecydowanie się zgadzam	Raczej się nie zgadzam	Zdecydowanie się zgadzam	Raczej się zgadzam	Raczej się zgadzam	Raczej się zgadzam	Raczej się zgadzam
14	Zmienił się częściowo	Konieczność podjęcia nowych obowiązków;Konieczność wypełniania dodatkowych dokumentów;Więcej czynności do wykonania przy pacjencie;Zmiana sposobu komunikowania z pacjentem/rodziną/personelem;Większe obciążenie pracą związane ze zwiększoną absencją personelu (np. z powodu izolacji lub kwarantanny);Większe obciążenie pracą związane z koniecznością czasochłonnego ubierania się w odzież ochronną;	Tak	Tak	Tak	Nie	Zdecydowanie się zgadzam	Zdecydowanie się zgadzam	Zdecydowanie się zgadzam	Zdecydowanie się zgadzam	Zdecydowanie się zgadzam	Zdecydowanie się zgadzam	Nie, nie zaobserwowałem/zaobserwowałam znaczących zmian	Rzadko	6	5	Boję się tego, że zarażę swoich bliskich;	Nie, poziom zaufania nie zmienił się	Zmieniło się częściowo	Ograniczenie kontaktów towarzyskich;Konieczność zmiany codziennych nawyków (np. w związku nauką zdalną dziecka);Mniej czasu / brak czasu na zadbanie o siebie (zdrowie, wygląd itp.);Mniej czasu / brak czasu wolnego;	Nie spotkałem/am się z żadnymi negatywnymi reakcjami;		Małżonek / partner / małżonka / partnerka;Dalsza rodzina;Znajomi/przyjaciele;Koleżanki/koledzy z zespołu, w którym pracuję;Wiara / religia;	4	6	Żadne z powyższych;	Problemy z zasypianiem;Większa skłonność do konfliktów z otoczeniem;Spożywanie większej liczby posiłków niż dotychczas;	5	5	Nie korzystałam/em z pomocy psychologa/psychiatry, bo nie czuję takiej potrzeby	Zdecydowanie się nie zgadzam	Zdecydowanie się nie zgadzam	Raczej się nie zgadzam	Zdecydowanie się nie zgadzam	Zdecydowanie się nie zgadzam	Zdecydowanie się zgadzam	Zdecydowanie się nie zgadzam	Zdecydowanie się nie zgadzam	Zdecydowanie się zgadzam	Zdecydowanie się zgadzam	Zdecydowanie się zgadzam	Zdecydowanie się zgadzam	Zdecydowanie się zgadzam	Raczej się zgadzam	Raczej się nie zgadzam	Raczej się nie zgadzam	Zdecydowanie się nie zgadzam	Raczej się zgadzam	Raczej się nie zgadzam
19	Zmienił się częściowo	Zmiana sposobu komunikowania z pacjentem/rodziną/personelem;Większe obciążenie pracą związane ze zwiększoną absencją personelu (np. z powodu izolacji lub kwarantanny);Większe obciążenie pracą związane z koniecznością czasochłonnego ubierania się w odzież ochronną;Więcej czynności do wykonania przy pacjencie;Konieczność radzenia sobie z hejtem w mediach związanym z odgórnymi ograniczeniami dotyczą…	Tak	Nie	Nie	Tak	Raczej się zgadzam	Raczej się zgadzam	Raczej się nie zgadzam	Raczej się nie zgadzam	Raczej się zgadzam	Raczej się zgadzam	Nie, nie zaobserwowałem/zaobserwowałam znaczących zmian	Często	5	5	Boję się tego, że nie będę mógł pomóc pacjentowi, bo będzie mi brakować sprzętu;Boję się tego, że nie będę mógł pomóc pacjentowi ze względu na zbyt dużą liczbę obowiązków ;Boję się tego, że z przemęczenia mogę popełnić błąd ;Boję się tego, że nie będę mieć środków ochrony osobistej;Boję się śmierci pacjenta ;	Tak, zaufanie pacjentów zdecydowanie zmalało	Wcale się nie zmieniło		Unikano kontaktów ze mną i/lub z moją rodziną;		Koleżanki/koledzy z zespołu, w którym pracuję;rodzice;	3	5	Większa skłonność do konfliktów z otoczeniem;Objawy depresyjne;Spożywanie mniejszej liczby posiłków niż dotychczas;	Większa skłonność do konfliktów z otoczeniem;Objawy depresyjne;	2	5	Nie, nie korzystałam/em z pomocy psychologa/psychiatry, choć chciał(a)bym	Zdecydowanie się nie zgadzam	Zdecydowanie się nie zgadzam	Zdecydowanie się nie zgadzam	Zdecydowanie się nie zgadzam	Raczej się zgadzam	Raczej się zgadzam	Raczej się nie zgadzam	Raczej się zgadzam	Raczej się nie zgadzam	Raczej się nie zgadzam	Raczej się nie zgadzam	Raczej się nie zgadzam	Raczej się zgadzam	Raczej się nie zgadzam	Raczej się zgadzam	Raczej się nie zgadzam	Zdecydowanie się nie zgadzam	Zdecydowanie się nie zgadzam	Zdecydowanie się nie zgadzam
29	Zmienił się częściowo	Konieczność wypełniania dodatkowych dokumentów;Zmiana sposobu komunikowania z pacjentem/rodziną/personelem;Konieczność podjęcia nowych obowiązków;	Nie	Nie	Nie	Nie	Raczej się nie zgadzam	Raczej się zgadzam	Raczej się nie zgadzam	Raczej się zgadzam	Raczej się zgadzam	Raczej się zgadzam	Nie, nie zaobserwowałem/zaobserwowałam znaczących zmian	W ogóle	4	4	Boję się tego, że nie będę mieć środków ochrony osobistej;Boję się tego, że się zarażę;Boję się tego, że nie będę mógł pomóc pacjentowi, bo będzie mi brakować sprzętu;Boję się tego, że będę odpowiedzialny/a za błędy popełnione w związku z wykonywaniem pracy wykraczającej poza moje kompetencje ;	Tak, zaufanie pacjentów wzrosło	Zmieniło się częściowo	Ograniczenie kontaktów towarzyskich;Mniej czasu / brak czasu na zadbanie o siebie (zdrowie, wygląd itp.);Mniej czasu dla rodziny;	Nie spotkałem/am się z żadnymi negatywnymi reakcjami;		Małżonek / partner / małżonka / partnerka;Znajomi/przyjaciele;Psycholog/psychiatra ;Wiara / religia;	5	6	Problemy z zasypianiem;Większa skłonność do konfliktów z otoczeniem;Spożywanie większej liczby posiłków niż dotychczas;	Problemy z zasypianiem;	4	5	Tak korzystałam/em prywatnie z pomocy psychologa/psychiatry	Raczej się nie zgadzam	Raczej się nie zgadzam	Raczej się nie zgadzam	Raczej się nie zgadzam	Raczej się nie zgadzam	Raczej się nie zgadzam	Raczej się nie zgadzam	Raczej się nie zgadzam	Raczej się zgadzam	Raczej się zgadzam	Raczej się zgadzam	Raczej się nie zgadzam	Raczej się nie zgadzam	Zdecydowanie się nie zgadzam	Raczej się zgadzam	Raczej się nie zgadzam	Raczej się nie zgadzam	Zdecydowanie się nie zgadzam	Zdecydowanie się nie zgadzam
45	Zmienił się częściowo	Konieczność wypełniania dodatkowych dokumentów;	Tak	Tak	Tak	Tak	Zdecydowanie się zgadzam	Zdecydowanie się zgadzam	Raczej się nie zgadzam	Raczej się zgadzam	Zdecydowanie się zgadzam	Raczej się zgadzam	Tak, relacje z członkami zespołu polepszyły się	Nie pracuję w szpitalu / nie mam kontaktu z rodziną pacjenta	3	3	Boję się tego, że się zarażę;Boję się tego, że zarażę swoich bliskich;Boję się tego, że z przemęczenia mogę popełnić błąd ;Boję się tego, że nie będę mieć środków ochrony osobistej;Boję się tego, że będę odpowiedzialny/a za błędy popełnione w związku z wykonywaniem pracy wykraczającej poza moje kompetencje ;	Tak, zaufanie pacjentów zdecydowanie wzrosło	Zmieniło się częściowo	Ograniczenie kontaktów towarzyskich;Pogorszenie się stanu zdrowia;Pogorszenie się relacji z bliskimi;Kryzys w relacjach z partnerem/partnerką/mężem/żoną;	Nie spotkałem/am się z żadnymi negatywnymi reakcjami;		Małżonek / partner / małżonka / partnerka;Psycholog/psychiatra ;	6	6	Problemy z zasypianiem;Objawy depresyjne;Myśli samobójcze;Większa skłonność do konfliktów z otoczeniem;	Zażywanie leków uspokajających;Większa skłonność do konfliktów z otoczeniem;Objawy depresyjne;Myśli samobójcze;	1	1	Nie, nie korzystałam/em z pomocy psychologa/psychiatry, choć chciał(a)bym	Zdecydowanie się nie zgadzam	Zdecydowanie się nie zgadzam	Zdecydowanie się nie zgadzam	Zdecydowanie się nie zgadzam	Zdecydowanie się nie zgadzam	Zdecydowanie się nie zgadzam	Raczej się nie zgadzam	Raczej się nie zgadzam	Zdecydowanie się zgadzam	Zdecydowanie się zgadzam	Zdecydowanie się nie zgadzam	Raczej się zgadzam	Raczej się zgadzam	Zdecydowanie się nie zgadzam	Zdecydowanie się zgadzam	Zdecydowanie się nie zgadzam	Zdecydowanie się nie zgadzam	Zdecydowanie się nie zgadzam	Zdecydowanie się nie zgadzam
72	Zmienił się częściowo	Wydłużone dyżury / godziny pracy;Konieczność podjęcia nowych obowiązków;Konieczność wypełniania dodatkowych dokumentów;Większe obciążenie pracą związane ze zwiększoną absencją personelu (np. z powodu izolacji lub kwarantanny);Większe obciążenie pracą związane z koniecznością czasochłonnego ubierania się w odzież ochronną;Ograniczenie możliwości podejmowania pracy w innych ośrodkach poza podstawow…	Nie	Nie	Nie	Nie	Zdecydowanie się nie zgadzam	Raczej się zgadzam	Raczej się nie zgadzam	Raczej się zgadzam	Raczej się nie zgadzam	Zdecydowanie się nie zgadzam	Tak, relacje z członkami zespołu pogorszyły się	Często	2	4	Boję się tego, że zarażę swoich bliskich;Boję się tego, że nie będę mógł pomóc pacjentowi, bo będzie mi brakować sprzętu;Boję się tego, że nie będę mógł pomóc pacjentowi ze względu na zbyt dużą liczbę obowiązków ;Boję się tego, że będę odpowiedzialny/a za błędy popełnione w związku z wykonywaniem pracy wykraczającej poza moje kompetencje ;Boję się tego, że z przemęczenia mogę popełnić błąd ;Boję …	Tak, zaufanie pacjentów zdecydowanie zmalało	Zmieniło się całkowicie	Mniej czasu dla rodziny;Mniej czasu / brak czasu wolnego;Mniej czasu / brak czasu na zadbanie o siebie (zdrowie, wygląd itp.);Ograniczenie kontaktów towarzyskich;Pogorszenie się stanu zdrowia;Pogorszenie się relacji z bliskimi;	Używano wobec mnie obraźliwych słów;Unikano kontaktów ze mną i/lub z moją rodziną;Zniszczono mi mienie (drzwi od mieszkania, samochód itp.);		Małżonek / partner / małżonka / partnerka;Psycholog/psychiatra ;Koleżanki/koledzy z zespołu, w którym pracuję;	4	5	Picie alkoholu;Zażywanie leków uspokajających;Problemy z zasypianiem;Większa skłonność do konfliktów z otoczeniem;Spożywanie większej liczby posiłków niż dotychczas;Objawy depresyjne;Palenie papierosów;Spożywanie mniejszej liczby posiłków niż dotychczas;Świadome eksponowanie się na kontakt z wirusem;	Zażywanie leków uspokajających;Problemy z zasypianiem;Większa skłonność do konfliktów z otoczeniem;Spożywanie większej liczby posiłków niż dotychczas;Objawy depresyjne;	5	5	Tak korzystałam/em prywatnie z pomocy psychologa/psychiatry	Zdecydowanie się nie zgadzam	Zdecydowanie się nie zgadzam	Zdecydowanie się nie zgadzam	Zdecydowanie się nie zgadzam	Zdecydowanie się nie zgadzam	Zdecydowanie się nie zgadzam	Zdecydowanie się nie zgadzam	Raczej się nie zgadzam	Raczej się zgadzam	Zdecydowanie się zgadzam	Zdecydowanie się zgadzam	Zdecydowanie się zgadzam	Zdecydowanie się zgadzam	Zdecydowanie się nie zgadzam	Zdecydowanie się zgadzam	Raczej się zgadzam	Raczej się nie zgadzam	Raczej się nie zgadzam	Raczej się zgadzam
81	Zmienił się częściowo	Wydłużone dyżury / godziny pracy;Konieczność podjęcia nowych obowiązków;Więcej czynności do wykonania przy pacjencie;Zmiana sposobu komunikowania z pacjentem/rodziną/personelem;Większe obciążenie pracą związane ze zwiększoną absencją personelu (np. z powodu izolacji lub kwarantanny);Konieczność radzenia sobie z hejtem w mediach związanym z odgórnymi ograniczeniami dotyczącymi odwiedzin pacjentów;…	Nie	Nie	Nie	Nie	Zdecydowanie się nie zgadzam	Raczej się zgadzam	Raczej się zgadzam	Raczej się zgadzam	Raczej się nie zgadzam	Zdecydowanie się nie zgadzam	Tak, relacje z członkami zespołu pogorszyły się	Bardzo często	5	5	Boję się tego, że z przemęczenia mogę popełnić błąd ;Boję się tego, że nie będę mieć środków ochrony osobistej;Boję się tego, że będę odpowiedzialny/a za błędy popełnione w związku z wykonywaniem pracy wykraczającej poza moje kompetencje ;Boję się tego, że nie będę mógł pomóc pacjentowi ze względu na zbyt dużą liczbę obowiązków ;Boję się tego, że zarażę swoich bliskich;Boję się tego, że nie będę …	Tak, zaufanie pacjentów zdecydowanie zmalało	Zmieniło się całkowicie	Mniej czasu / brak czasu wolnego;Mniej czasu dla rodziny;Mniej czasu / brak czasu na zadbanie o siebie (zdrowie, wygląd itp.);Ograniczenie kontaktów towarzyskich;Pogorszenie się relacji z bliskimi;	Nie spotkałem/am się z żadnymi negatywnymi reakcjami;		Małżonek / partner / małżonka / partnerka;Koleżanki/koledzy z zespołu, w którym pracuję;	3	6	Większa skłonność do konfliktów z otoczeniem;Objawy depresyjne;Palenie papierosów;	Większa skłonność do konfliktów z otoczeniem;Spożywanie mniejszej liczby posiłków niż dotychczas;Palenie papierosów;	3	3	Nie korzystałam/em z pomocy psychologa/psychiatry, bo nie czuję takiej potrzeby	Zdecydowanie się nie zgadzam	Zdecydowanie się nie zgadzam	Zdecydowanie się nie zgadzam	Zdecydowanie się nie zgadzam	Zdecydowanie się nie zgadzam	Zdecydowanie się nie zgadzam	Raczej się nie zgadzam	Raczej się zgadzam	Raczej się zgadzam	Raczej się zgadzam	Raczej się nie zgadzam	Raczej się zgadzam	Raczej się zgadzam	Zdecydowanie się nie zgadzam	Zdecydowanie się zgadzam	Raczej się zgadzam	Zdecydowanie się zgadzam	Raczej się nie zgadzam	Raczej się nie zgadzam
82	Zmienił się częściowo	Praca na innym oddziale;Konieczność podjęcia nowych obowiązków;Konieczność wypełniania dodatkowych dokumentów;Więcej czynności do wykonania przy pacjencie;Zmiana sposobu komunikowania z pacjentem/rodziną/personelem;Większe obciążenie pracą związane z koniecznością czasochłonnego ubierania się w odzież ochronną;Ograniczenie możliwości podejmowania pracy w innych ośrodkach poza podstawowym miejscem…	Nie	Nie	Nie	Nie	Raczej się nie zgadzam	Raczej się zgadzam	Zdecydowanie się zgadzam	Raczej się zgadzam	Raczej się zgadzam	Raczej się nie zgadzam	Tak, relacje z członkami zespołu polepszyły się	Rzadko	4	5	Boję się tego, że się zarażę;Boję się tego, że zarażę swoich bliskich;Boję się tego, że z przemęczenia mogę popełnić błąd ;	Tak, zaufanie pacjentów zdecydowanie zmalało	Zmieniło się całkowicie	Mniej czasu / brak czasu na zadbanie o siebie (zdrowie, wygląd itp.);Ograniczenie kontaktów towarzyskich;Konieczność zmiany codziennych nawyków (np. w związku nauką zdalną dziecka);Pogorszenie się stanu zdrowia;Pogorszenie się relacji z bliskimi;Kryzys w relacjach z partnerem/partnerką/mężem/żoną;	Unikano kontaktów ze mną i/lub z moją rodziną;		Małżonek / partner / małżonka / partnerka;Dalsza rodzina;Koleżanki/koledzy z zespołu, w którym pracuję;	2	5	Zażywanie leków uspokajających;Problemy z zasypianiem;Większa skłonność do konfliktów z otoczeniem;Spożywanie większej liczby posiłków niż dotychczas;Objawy depresyjne;	Palenie papierosów;Picie alkoholu;Problemy z zasypianiem;Większa skłonność do konfliktów z otoczeniem;Spożywanie większej liczby posiłków niż dotychczas;Objawy depresyjne;	2	4	Tak korzystałam/em prywatnie z pomocy psychologa/psychiatry	Raczej się nie zgadzam	Raczej się nie zgadzam	Zdecydowanie się nie zgadzam	Zdecydowanie się nie zgadzam	Zdecydowanie się nie zgadzam	Zdecydowanie się nie zgadzam	Raczej się zgadzam	Raczej się zgadzam	Raczej się zgadzam	Raczej się zgadzam	Raczej się zgadzam	Zdecydowanie się zgadzam	Zdecydowanie się zgadzam	Zdecydowanie się nie zgadzam	Zdecydowanie się zgadzam	Raczej się nie zgadzam	Raczej się nie zgadzam	Zdecydowanie się nie zgadzam	Zdecydowanie się nie zgadzam
85	Zmienił się całkowicie	Praca na innym oddziale;Konieczność podjęcia nowych obowiązków;Zmiana sposobu komunikowania z pacjentem/rodziną/personelem;Większe obciążenie pracą związane z koniecznością czasochłonnego ubierania się w odzież ochronną;Konieczność radzenia sobie z hejtem w mediach związanym z odgórnymi ograniczeniami dotyczącymi odwiedzin pacjentów;	Nie	Nie	Nie	Nie	Zdecydowanie się nie zgadzam	Raczej się zgadzam	Zdecydowanie się zgadzam	Zdecydowanie się zgadzam	Raczej się zgadzam	Raczej się nie zgadzam	Tak, relacje z członkami zespołu pogorszyły się	Rzadko	6	6	Boję się tego, że się zarażę;Boję się tego, że zarażę swoich bliskich;Boję się własnej śmierci;	Tak, zaufanie pacjentów zmalało	Zmieniło się częściowo	Ograniczenie kontaktów towarzyskich;Konieczność zmiany codziennych nawyków (np. w związku nauką zdalną dziecka);	Unikano kontaktów ze mną i/lub z moją rodziną;		Znajomi/przyjaciele;Wiara / religia;	4	6	Palenie papierosów;Problemy z zasypianiem;Objawy depresyjne;	Problemy z zasypianiem;Spożywanie większej liczby posiłków niż dotychczas;	2	5	Nie, nie korzystałam/em z pomocy psychologa/psychiatry, choć chciał(a)bym	Raczej się nie zgadzam	Raczej się nie zgadzam	Zdecydowanie się nie zgadzam	Raczej się zgadzam	Zdecydowanie się nie zgadzam	Raczej się nie zgadzam	Raczej się nie zgadzam	Zdecydowanie się nie zgadzam	Raczej się nie zgadzam	Zdecydowanie się zgadzam	Zdecydowanie się zgadzam	Raczej się zgadzam	Raczej się zgadzam	Raczej się nie zgadzam	Zdecydowanie się zgadzam	Raczej się nie zgadzam	Raczej się nie zgadzam	Raczej się nie zgadzam	Raczej się zgadzam
93	Zmienił się całkowicie	Wydłużone dyżury / godziny pracy;Praca na innym oddziale;Konieczność podjęcia nowych obowiązków;Konieczność wypełniania dodatkowych dokumentów;Więcej czynności do wykonania przy pacjencie;Zmiana sposobu komunikowania z pacjentem/rodziną/personelem;Większe obciążenie pracą związane ze zwiększoną absencją personelu (np. z powodu izolacji lub kwarantanny);Ograniczenie możliwości podejmowania pracy w…	Nie	Nie	Nie	Nie	Zdecydowanie się nie zgadzam	Zdecydowanie się zgadzam	Zdecydowanie się zgadzam	Zdecydowanie się zgadzam	Zdecydowanie się zgadzam	Zdecydowanie się zgadzam	Tak, relacje z członkami zespołu polepszyły się	Często	5	6	Boję się tego, że nie będę mógł pomóc pacjentowi, bo będzie mi brakować sprzętu;Boję się tego, że nie będę mógł pomóc pacjentowi ze względu na zbyt dużą liczbę obowiązków ;Boję się tego, że będę odpowiedzialny/a za błędy popełnione w związku z wykonywaniem pracy wykraczającej poza moje kompetencje ;Boję się tego, że z przemęczenia mogę popełnić błąd ;	Tak, zaufanie pacjentów zmalało	Zmieniło się całkowicie	Mniej czasu dla rodziny;Mniej czasu / brak czasu wolnego;Mniej czasu / brak czasu na zadbanie o siebie (zdrowie, wygląd itp.);Ograniczenie kontaktów towarzyskich;Pogorszenie się relacji z bliskimi;	Unikano kontaktów ze mną i/lub z moją rodziną;		Małżonek / partner / małżonka / partnerka;Znajomi/przyjaciele;Koleżanki/koledzy z zespołu, w którym pracuję;Wiara / religia;	5	5	Problemy z zasypianiem;Większa skłonność do konfliktów z otoczeniem;Spożywanie mniejszej liczby posiłków niż dotychczas;Objawy depresyjne;	Problemy z zasypianiem;Większa skłonność do konfliktów z otoczeniem;Objawy depresyjne;Spożywanie mniejszej liczby posiłków niż dotychczas;	4	4	Nie, nie korzystałam/em z pomocy psychologa/psychiatry, choć chciał(a)bym	Raczej się zgadzam	Raczej się zgadzam	Raczej się nie zgadzam	Raczej się nie zgadzam	Raczej się nie zgadzam	Zdecydowanie się nie zgadzam	Raczej się zgadzam	Raczej się zgadzam	Zdecydowanie się zgadzam	Raczej się nie zgadzam	Raczej się zgadzam	Raczej się zgadzam	Raczej się zgadzam	Zdecydowanie się nie zgadzam	Zdecydowanie się zgadzam	Zdecydowanie się zgadzam	Zdecydowanie się zgadzam	Raczej się zgadzam	Zdecydowanie się zgadzam
106	Zmienił się w niewielkim stopniu	Zmiana sposobu komunikowania z pacjentem/rodziną/personelem;Większe obciążenie pracą związane ze zwiększoną absencją personelu (np. z powodu izolacji lub kwarantanny);Dodatkowe noszenie maseczek przez cały dyzur;	Nie	Nie	Nie	Nie	Raczej się nie zgadzam	Raczej się zgadzam	Raczej się nie zgadzam	Raczej się zgadzam	Raczej się nie zgadzam	Raczej się zgadzam	Tak, relacje z członkami zespołu pogorszyły się	Bardzo rzadko	2	4	Boję się tego, że nie będę mieć środków ochrony osobistej;Boję się tego, że zarażę swoich bliskich;	Tak, zaufanie pacjentów zmalało	Zmieniło się w niewielkim stopniu	Ograniczenie kontaktów towarzyskich;	Nie spotkałem/am się z żadnymi negatywnymi reakcjami;		Małżonek / partner / małżonka / partnerka;Dziecko / dzieci;Sąsiedzi;Znajomi/przyjaciele;Koleżanki/koledzy z zespołu, w którym pracuję;	4	4	Picie alkoholu;Większa skłonność do konfliktów z otoczeniem;Spożywanie większej liczby posiłków niż dotychczas;Spożywanie mniejszej liczby posiłków niż dotychczas;Świadome eksponowanie się na kontakt z wirusem;Objawy depresyjne;	Palenie papierosów;Problemy z zasypianiem;Większa skłonność do konfliktów z otoczeniem;Spożywanie większej liczby posiłków niż dotychczas;	3	3	Nie, nie korzystałam/em z pomocy psychologa/psychiatry, choć chciał(a)bym	Raczej się nie zgadzam	Raczej się nie zgadzam	Raczej się nie zgadzam	Raczej się nie zgadzam	Raczej się nie zgadzam	Raczej się zgadzam	Raczej się nie zgadzam	Raczej się nie zgadzam	Raczej się zgadzam	Raczej się zgadzam	Raczej się nie zgadzam	Raczej się zgadzam	Raczej się zgadzam	Zdecydowanie się nie zgadzam	Zdecydowanie się zgadzam	Raczej się nie zgadzam	Raczej się zgadzam	Raczej się nie zgadzam	Raczej się nie zgadzam
125	Zmienił się częściowo	Więcej czynności do wykonania przy pacjencie;Zmiana sposobu komunikowania z pacjentem/rodziną/personelem;Większe obciążenie pracą związane ze zwiększoną absencją personelu (np. z powodu izolacji lub kwarantanny);Większe obciążenie pracą związane z koniecznością czasochłonnego ubierania się w odzież ochronną;Ograniczenie możliwości podejmowania pracy w innych ośrodkach poza podstawowym miejscem pr…	Nie	Nie	Nie	Nie	Zdecydowanie się zgadzam	Raczej się zgadzam	Raczej się zgadzam	Zdecydowanie się zgadzam	Raczej się zgadzam	Zdecydowanie się zgadzam	Tak, relacje z członkami zespołu polepszyły się	Rzadko	5	5	Boję się tego, że zarażę swoich bliskich;Boję się tego, że nie będę mógł pomóc pacjentowi, bo będzie mi brakować sprzętu;Boję się tego, że nie będę mógł pomóc pacjentowi ze względu na zbyt dużą liczbę obowiązków ;Boję się tego, że będę odpowiedzialny/a za błędy popełnione w związku z wykonywaniem pracy wykraczającej poza moje kompetencje ;Boję się tego, że z przemęczenia mogę popełnić błąd ;Boję …	Nie, poziom zaufania nie zmienił się	Zmieniło się częściowo	Mniej czasu dla rodziny;Mniej czasu / brak czasu na zadbanie o siebie (zdrowie, wygląd itp.);Ograniczenie kontaktów towarzyskich;	Nie spotkałem/am się z żadnymi negatywnymi reakcjami;		Małżonek / partner / małżonka / partnerka;Dziecko / dzieci;Dalsza rodzina;Znajomi/przyjaciele;Koleżanki/koledzy z zespołu, w którym pracuję;	3	5	Palenie papierosów;Większa skłonność do konfliktów z otoczeniem;Spożywanie większej liczby posiłków niż dotychczas;	Problemy z zasypianiem;Większa skłonność do konfliktów z otoczeniem;Spożywanie większej liczby posiłków niż dotychczas;	2	4	Nie korzystałam/em z pomocy psychologa/psychiatry, bo nie czuję takiej potrzeby	Raczej się nie zgadzam	Zdecydowanie się nie zgadzam	Raczej się nie zgadzam	Zdecydowanie się nie zgadzam	Zdecydowanie się nie zgadzam	Zdecydowanie się nie zgadzam	Raczej się nie zgadzam	Raczej się nie zgadzam	Raczej się zgadzam	Raczej się zgadzam	Raczej się nie zgadzam	Raczej się zgadzam	Zdecydowanie się zgadzam	Zdecydowanie się nie zgadzam	Raczej się zgadzam	Raczej się nie zgadzam	Raczej się zgadzam	Zdecydowanie się nie zgadzam	Raczej się zgadzam
127	Zmienił się częściowo	Wydłużone dyżury / godziny pracy;Konieczność podjęcia nowych obowiązków;Konieczność wypełniania dodatkowych dokumentów;Zmiana sposobu komunikowania z pacjentem/rodziną/personelem;Większe obciążenie pracą związane ze zwiększoną absencją personelu (np. z powodu izolacji lub kwarantanny);Większe obciążenie pracą związane z koniecznością czasochłonnego ubierania się w odzież ochronną;Konieczność radz…	Tak	Nie	Nie	Nie	Raczej się nie zgadzam	Zdecydowanie się zgadzam	Zdecydowanie się zgadzam	Raczej się nie zgadzam	Raczej się zgadzam	Zdecydowanie się zgadzam	Nie, nie zaobserwowałem/zaobserwowałam znaczących zmian	Rzadko	6	6	Boję się tego, że się zarażę;Boję się tego, że zarażę swoich bliskich;Boję się tego, że nie będę mógł pomóc pacjentowi, bo będzie mi brakować sprzętu;Boję się tego, że nie będę mógł pomóc pacjentowi ze względu na zbyt dużą liczbę obowiązków ;Boję się tego, że będę odpowiedzialny/a za błędy popełnione w związku z wykonywaniem pracy wykraczającej poza moje kompetencje ;Boję się tego, że z przemęcze…	Nie, poziom zaufania nie zmienił się	Zmieniło się częściowo	Mniej czasu dla rodziny;Ograniczenie kontaktów towarzyskich;Konieczność zmiany codziennych nawyków (np. w związku nauką zdalną dziecka);Pogorszenie się stanu zdrowia;	Nie spotkałem/am się z żadnymi negatywnymi reakcjami;		Znajomi/przyjaciele;Dalsza rodzina;Koleżanki/koledzy z zespołu, w którym pracuję;	3	4	Spożywanie większej liczby posiłków niż dotychczas;	Żadne z powyższych;	4	5	Nie korzystałam/em z pomocy psychologa/psychiatry, bo nie czuję takiej potrzeby	Raczej się nie zgadzam	Zdecydowanie się nie zgadzam	Raczej się nie zgadzam	Zdecydowanie się nie zgadzam	Raczej się zgadzam	Zdecydowanie się zgadzam	Zdecydowanie się nie zgadzam	Zdecydowanie się nie zgadzam	Zdecydowanie się zgadzam	Zdecydowanie się zgadzam	Zdecydowanie się zgadzam	Raczej się zgadzam	Zdecydowanie się zgadzam	Zdecydowanie się nie zgadzam	Raczej się zgadzam	Zdecydowanie się nie zgadzam	Raczej się nie zgadzam	Zdecydowanie się nie zgadzam	Zdecydowanie się nie zgadzam
134	Zmienił się całkowicie	Konieczność podjęcia nowych obowiązków;Zmiana sposobu komunikowania z pacjentem/rodziną/personelem;Większe obciążenie pracą związane ze zwiększoną absencją personelu (np. z powodu izolacji lub kwarantanny);Ograniczenie możliwości podejmowania pracy w innych ośrodkach poza podstawowym miejscem pracy;	Tak	Tak	Tak	Nie	Raczej się nie zgadzam	Zdecydowanie się zgadzam	Zdecydowanie się zgadzam	Zdecydowanie się zgadzam	Zdecydowanie się zgadzam	Raczej się nie zgadzam	Tak, relacje z członkami zespołu pogorszyły się	Nie pracuję w szpitalu / nie mam kontaktu z rodziną pacjenta	2	5	Boję się tego, że będę odpowiedzialny/a za błędy popełnione w związku z wykonywaniem pracy wykraczającej poza moje kompetencje ;	Tak, zaufanie pacjentów zdecydowanie zmalało	Zmieniło się całkowicie	Mniej czasu / brak czasu na zadbanie o siebie (zdrowie, wygląd itp.);Ograniczenie kontaktów towarzyskich;Konieczność zmiany codziennych nawyków (np. w związku nauką zdalną dziecka);Pogorszenie się relacji z bliskimi;	Nie spotkałem/am się z żadnymi negatywnymi reakcjami;		Małżonek / partner / małżonka / partnerka;	2	5	Żadne z powyższych;	Problemy z zasypianiem;Większa skłonność do konfliktów z otoczeniem;Objawy depresyjne;	3	5	Tak korzystałam/em prywatnie z pomocy psychologa/psychiatry	Zdecydowanie się nie zgadzam	Zdecydowanie się nie zgadzam	Zdecydowanie się nie zgadzam	Zdecydowanie się nie zgadzam	Zdecydowanie się nie zgadzam	Zdecydowanie się zgadzam	Zdecydowanie się zgadzam	Zdecydowanie się zgadzam	Raczej się nie zgadzam	Zdecydowanie się nie zgadzam	Zdecydowanie się nie zgadzam	Zdecydowanie się nie zgadzam	Raczej się zgadzam	Zdecydowanie się nie zgadzam	Raczej się zgadzam	Zdecydowanie się nie zgadzam	Zdecydowanie się nie zgadzam	Zdecydowanie się nie zgadzam	Zdecydowanie się nie zgadzam
148	Zmienił się częściowo	Wydłużone dyżury / godziny pracy;Więcej czynności do wykonania przy pacjencie;Zmiana sposobu komunikowania z pacjentem/rodziną/personelem;Większe obciążenie pracą związane ze zwiększoną absencją personelu (np. z powodu izolacji lub kwarantanny);Większe obciążenie pracą związane z koniecznością czasochłonnego ubierania się w odzież ochronną;	Nie	Nie	Nie	Nie	Raczej się zgadzam	Zdecydowanie się zgadzam	Zdecydowanie się zgadzam	Raczej się zgadzam	Raczej się zgadzam	Zdecydowanie się zgadzam	Nie, nie zaobserwowałem/zaobserwowałam znaczących zmian	Bardzo często	5	5	Boję się tego, że nie będę mógł pomóc pacjentowi, bo będzie mi brakować sprzętu;Boję się tego, że będę odpowiedzialny/a za błędy popełnione w związku z wykonywaniem pracy wykraczającej poza moje kompetencje ;Boję się tego, że nie będę mieć środków ochrony osobistej;	Tak, zaufanie pacjentów wzrosło	Zmieniło się w niewielkim stopniu	Mniej czasu dla rodziny;Mniej czasu / brak czasu na zadbanie o siebie (zdrowie, wygląd itp.);Ograniczenie kontaktów towarzyskich;	Unikano kontaktów ze mną i/lub z moją rodziną;		Małżonek / partner / małżonka / partnerka;Koleżanki/koledzy z zespołu, w którym pracuję;	2	6	Zażywanie leków uspokajających;Problemy z zasypianiem;Większa skłonność do konfliktów z otoczeniem;	Większa skłonność do konfliktów z otoczeniem;Problemy z zasypianiem;Spożywanie większej liczby posiłków niż dotychczas;	3	5	Nie, nie korzystałam/em z pomocy psychologa/psychiatry, choć chciał(a)bym	Raczej się zgadzam	Raczej się zgadzam	Zdecydowanie się nie zgadzam	Raczej się nie zgadzam	Zdecydowanie się nie zgadzam	Raczej się nie zgadzam	Zdecydowanie się nie zgadzam	Zdecydowanie się nie zgadzam	Zdecydowanie się zgadzam	Raczej się nie zgadzam	Raczej się zgadzam	Zdecydowanie się zgadzam	Zdecydowanie się zgadzam	Raczej się nie zgadzam	Zdecydowanie się zgadzam	Zdecydowanie się nie zgadzam	Zdecydowanie się nie zgadzam	Raczej się nie zgadzam	Raczej się nie zgadzam
164	Zmienił się częściowo	Większe obciążenie pracą związane ze zwiększoną absencją personelu (np. z powodu izolacji lub kwarantanny);	Tak	Tak	Tak	Tak	Zdecydowanie się zgadzam	Raczej się zgadzam	Zdecydowanie się zgadzam	Zdecydowanie się zgadzam	Zdecydowanie się zgadzam	Zdecydowanie się zgadzam	Tak, relacje z członkami zespołu pogorszyły się	Bardzo rzadko	5	5	Boję się tego, że zarażę swoich bliskich;	Nie, poziom zaufania nie zmienił się	Zmieniło się w niewielkim stopniu	Mniej czasu / brak czasu na zadbanie o siebie (zdrowie, wygląd itp.);	Nie spotkałem/am się z żadnymi negatywnymi reakcjami;		Nikt mnie nie wspiera;	1	3	Palenie papierosów;	Żadne z powyższych;	4	4	Nie korzystałam/em z pomocy psychologa/psychiatry, bo nie czuję takiej potrzeby	Zdecydowanie się nie zgadzam	Zdecydowanie się nie zgadzam	Zdecydowanie się nie zgadzam	Zdecydowanie się nie zgadzam	Zdecydowanie się nie zgadzam	Zdecydowanie się nie zgadzam	Raczej się zgadzam	Raczej się zgadzam	Zdecydowanie się zgadzam	Zdecydowanie się nie zgadzam	Zdecydowanie się zgadzam	Raczej się nie zgadzam	Raczej się nie zgadzam	Raczej się nie zgadzam	Zdecydowanie się zgadzam	Zdecydowanie się nie zgadzam	Zdecydowanie się nie zgadzam	Zdecydowanie się nie zgadzam	Zdecydowanie się nie zgadzam
173	Zmienił się częściowo	Konieczność wypełniania dodatkowych dokumentów;Zmiana sposobu komunikowania z pacjentem/rodziną/personelem;Większe obciążenie pracą związane ze zwiększoną absencją personelu (np. z powodu izolacji lub kwarantanny);Większe obciążenie pracą związane z koniecznością czasochłonnego ubierania się w odzież ochronną;Ograniczenie możliwości podejmowania pracy w innych ośrodkach poza podstawowym miejscem …	Tak	Nie	Nie	Nie	Raczej się zgadzam	Zdecydowanie się zgadzam	Zdecydowanie się zgadzam	Zdecydowanie się zgadzam	Zdecydowanie się zgadzam	Raczej się zgadzam	Tak, relacje z członkami zespołu pogorszyły się	Rzadko	3	5	Boję się tego, że zarażę swoich bliskich;Boję się tego, że z przemęczenia mogę popełnić błąd ;Boję się tego, że nie będę mieć środków ochrony osobistej;	Tak, zaufanie pacjentów wzrosło	Zmieniło się częściowo	Mniej czasu / brak czasu na zadbanie o siebie (zdrowie, wygląd itp.);Ograniczenie kontaktów towarzyskich;Konieczność zmiany codziennych nawyków (np. w związku nauką zdalną dziecka);Pogorszenie się stanu zdrowia;	Nie spotkałem/am się z żadnymi negatywnymi reakcjami;		Małżonek / partner / małżonka / partnerka;Dziecko / dzieci;Znajomi/przyjaciele;	4	4	Palenie papierosów;Większa skłonność do konfliktów z otoczeniem;Spożywanie mniejszej liczby posiłków niż dotychczas;	Problemy z zasypianiem;Spożywanie mniejszej liczby posiłków niż dotychczas;Pogorszenie stosunków w pracy, więcej problemów;	4	4	Nie korzystałam/em z pomocy psychologa/psychiatry, bo nie czuję takiej potrzeby	Raczej się zgadzam	Raczej się nie zgadzam	Raczej się nie zgadzam	Raczej się nie zgadzam	Raczej się nie zgadzam	Raczej się nie zgadzam	Raczej się zgadzam	Raczej się nie zgadzam	Raczej się zgadzam	Raczej się zgadzam	Raczej się zgadzam	Raczej się zgadzam	Raczej się zgadzam	Raczej się nie zgadzam	Raczej się zgadzam	Raczej się nie zgadzam	Raczej się nie zgadzam	Raczej się nie zgadzam	Raczej się nie zgadzam
175	Zmienił się częściowo	Konieczność podjęcia nowych obowiązków;Konieczność wypełniania dodatkowych dokumentów;Więcej czynności do wykonania przy pacjencie;Większe obciążenie pracą związane z koniecznością czasochłonnego ubierania się w odzież ochronną;Rodzina i znajomi boją się kontaktu (nie chcą się spotykać, boją się, że mogę ich zarazić);	Nie	Nie	Nie	Tak	Raczej się zgadzam	Raczej się zgadzam	Zdecydowanie się zgadzam	Zdecydowanie się zgadzam	Zdecydowanie się zgadzam	Zdecydowanie się zgadzam	Nie, nie zaobserwowałem/zaobserwowałam znaczących zmian	W ogóle	4	5	Boję się tego, że zarażę swoich bliskich;Boję się tego, że nie będę mógł pomóc pacjentowi ze względu na zbyt dużą liczbę obowiązków ;Boję się tego, że z przemęczenia mogę popełnić błąd ;	Tak, zaufanie pacjentów zmalało	Zmieniło się częściowo	Mniej czasu dla rodziny;Mniej czasu / brak czasu wolnego;Mniej czasu / brak czasu na zadbanie o siebie (zdrowie, wygląd itp.);Ograniczenie kontaktów towarzyskich;Pogorszenie się relacji z bliskimi;	Odmówiono mi obsługi w salonie kosmetycznym / u fryzjera;Unikano kontaktów ze mną i/lub z moją rodziną;		Małżonek / partner / małżonka / partnerka;Bezpośredni przełożony;Koleżanki/koledzy z zespołu, w którym pracuję;Wiara / religia;Rodzice, rodzeństwo;	5	6	Palenie papierosów;Większa skłonność do konfliktów z otoczeniem;Spożywanie większej liczby posiłków niż dotychczas;	Problemy z zasypianiem;Spożywanie większej liczby posiłków niż dotychczas;	4	5	Nie korzystałam/em z pomocy psychologa/psychiatry, bo nie czuję takiej potrzeby	Raczej się nie zgadzam	Raczej się zgadzam	Raczej się nie zgadzam	Raczej się nie zgadzam	Raczej się nie zgadzam	Raczej się nie zgadzam	Raczej się nie zgadzam	Raczej się zgadzam	Raczej się zgadzam	Raczej się zgadzam	Raczej się zgadzam	Raczej się zgadzam	Raczej się zgadzam	Zdecydowanie się nie zgadzam	Zdecydowanie się zgadzam	Raczej się zgadzam	Raczej się zgadzam	Raczej się zgadzam	Raczej się zgadzam
185	Zmienił się częściowo	Konieczność wypełniania dodatkowych dokumentów;Więcej czynności do wykonania przy pacjencie;Zmiana sposobu komunikowania z pacjentem/rodziną/personelem;Większe obciążenie pracą związane ze zwiększoną absencją personelu (np. z powodu izolacji lub kwarantanny);Większe obciążenie pracą związane z koniecznością czasochłonnego ubierania się w odzież ochronną;Konieczność radzenia sobie z hejtem w media…	Nie	Nie	Nie	Nie	Raczej się zgadzam	Raczej się zgadzam	Raczej się zgadzam	Raczej się zgadzam	Raczej się zgadzam	Raczej się zgadzam	Tak, relacje z członkami zespołu pogorszyły się	Bardzo często	5	5	Boję się tego, że zarażę swoich bliskich;Boję się tego, że nie będę mógł pomóc pacjentowi ze względu na zbyt dużą liczbę obowiązków ;Boję się tego, że będę odpowiedzialny/a za błędy popełnione w związku z wykonywaniem pracy wykraczającej poza moje kompetencje ;Boję się tego, że nie będę mieć środków ochrony osobistej;	Tak, zaufanie pacjentów zmalało	Zmieniło się częściowo	Konieczność czasowego wyprowadzenia się z domu;Ograniczenie kontaktów towarzyskich;Pogorszenie się relacji z bliskimi;	Unikano kontaktów ze mną i/lub z moją rodziną;		Małżonek / partner / małżonka / partnerka;Sąsiedzi;Koleżanki/koledzy z zespołu, w którym pracuję;	4	5	Problemy z zasypianiem;Objawy depresyjne;	Większa skłonność do konfliktów z otoczeniem;	4	4	Tak korzystałam/em prywatnie z pomocy psychologa/psychiatry	Zdecydowanie się nie zgadzam	Zdecydowanie się nie zgadzam	Raczej się nie zgadzam	Zdecydowanie się nie zgadzam	Zdecydowanie się nie zgadzam	Raczej się nie zgadzam	Zdecydowanie się nie zgadzam	Raczej się nie zgadzam	Zdecydowanie się zgadzam	Zdecydowanie się zgadzam	Raczej się nie zgadzam	Zdecydowanie się zgadzam	Zdecydowanie się zgadzam	Raczej się zgadzam	Raczej się zgadzam	Raczej się nie zgadzam	Zdecydowanie się zgadzam	Raczej się nie zgadzam	Raczej się nie zgadzam
194	Zmienił się całkowicie	Konieczność wypełniania dodatkowych dokumentów;Zmiana sposobu komunikowania z pacjentem/rodziną/personelem;Większe obciążenie pracą związane z koniecznością czasochłonnego ubierania się w odzież ochronną;Konieczność radzenia sobie z hejtem w mediach związanym z odgórnymi ograniczeniami dotyczącymi odwiedzin pacjentów;	Nie	Nie	Nie	Nie	Raczej się zgadzam	Raczej się zgadzam	Raczej się nie zgadzam	Raczej się nie zgadzam	Raczej się zgadzam	Raczej się zgadzam	Nie, nie zaobserwowałem/zaobserwowałam znaczących zmian	Bardzo często	6	6	Boję się tego, że się zarażę;Boję się tego, że zarażę swoich bliskich;Boję się tego, że nie będę mieć środków ochrony osobistej;	Tak, zaufanie pacjentów wzrosło	Zmieniło się całkowicie	Mniej czasu dla rodziny;Mniej czasu / brak czasu wolnego;Mniej czasu / brak czasu na zadbanie o siebie (zdrowie, wygląd itp.);Konieczność czasowego wyprowadzenia się z domu;Ograniczenie kontaktów towarzyskich;Konieczność zmiany codziennych nawyków (np. w związku nauką zdalną dziecka);Pogorszenie się relacji z bliskimi;	Unikano kontaktów ze mną i/lub z moją rodziną;		Małżonek / partner / małżonka / partnerka;Znajomi/przyjaciele;Pacjenci;	3	5	Palenie papierosów;Picie alkoholu;Zażywanie leków uspokajających;Problemy z zasypianiem;Większa skłonność do konfliktów z otoczeniem;Spożywanie większej liczby posiłków niż dotychczas;	Problemy z zasypianiem;Spożywanie mniejszej liczby posiłków niż dotychczas;	3	4	Nie korzystałam/em z pomocy psychologa/psychiatry, bo nie czuję takiej potrzeby	Zdecydowanie się nie zgadzam	Zdecydowanie się nie zgadzam	Zdecydowanie się nie zgadzam	Zdecydowanie się nie zgadzam	Zdecydowanie się nie zgadzam	Zdecydowanie się zgadzam	Zdecydowanie się nie zgadzam	Zdecydowanie się nie zgadzam	Zdecydowanie się zgadzam	Zdecydowanie się zgadzam	Zdecydowanie się zgadzam	Zdecydowanie się nie zgadzam	Zdecydowanie się nie zgadzam	Zdecydowanie się zgadzam	Zdecydowanie się nie zgadzam	Zdecydowanie się zgadzam	Zdecydowanie się zgadzam	Zdecydowanie się zgadzam	Raczej się zgadzam
204	Zmienił się częściowo	Więcej czynności do wykonania przy pacjencie;Zmiana sposobu komunikowania z pacjentem/rodziną/personelem;Większe obciążenie pracą związane ze zwiększoną absencją personelu (np. z powodu izolacji lub kwarantanny);Większe obciążenie pracą związane z koniecznością czasochłonnego ubierania się w odzież ochronną;Konieczność radzenia sobie z hejtem w mediach związanym z odgórnymi ograniczeniami dotyczą…	Tak	Tak	Tak	Tak	Zdecydowanie się zgadzam	Raczej się zgadzam	Zdecydowanie się zgadzam	Zdecydowanie się zgadzam	Zdecydowanie się zgadzam	Zdecydowanie się zgadzam	Nie, nie zaobserwowałem/zaobserwowałam znaczących zmian	W ogóle	5	5	Boję się tego, że zarażę swoich bliskich;Boję się tego, że nie będę mógł pomóc pacjentowi, bo będzie mi brakować sprzętu;Boję się tego, że nie będę mógł pomóc pacjentowi ze względu na zbyt dużą liczbę obowiązków ;Boję się tego, że nie będę mieć środków ochrony osobistej;	Tak, zaufanie pacjentów wzrosło	Zmieniło się w niewielkim stopniu	Ograniczenie kontaktów towarzyskich;Pogorszenie się relacji z bliskimi;	Nie spotkałem/am się z żadnymi negatywnymi reakcjami;		Małżonek / partner / małżonka / partnerka;Znajomi/przyjaciele;Bezpośredni przełożony;	1	4	Problemy z zasypianiem;Większa skłonność do konfliktów z otoczeniem;Spożywanie większej liczby posiłków niż dotychczas;Objawy depresyjne;	Problemy z zasypianiem;Spożywanie mniejszej liczby posiłków niż dotychczas;	4	3	Nie korzystałam/em z pomocy psychologa/psychiatry, bo nie czuję takiej potrzeby	Raczej się nie zgadzam	Raczej się nie zgadzam	Raczej się zgadzam	Raczej się nie zgadzam	Raczej się zgadzam	Raczej się zgadzam	Zdecydowanie się nie zgadzam	Zdecydowanie się nie zgadzam	Zdecydowanie się zgadzam	Zdecydowanie się zgadzam	Zdecydowanie się zgadzam	Zdecydowanie się zgadzam	Zdecydowanie się zgadzam	Raczej się zgadzam	Zdecydowanie się zgadzam	Zdecydowanie się zgadzam	Zdecydowanie się zgadzam	Zdecydowanie się zgadzam	Zdecydowanie się zgadzam
205	Zmienił się częściowo	Więcej czynności do wykonania przy pacjencie;Zmiana sposobu komunikowania z pacjentem/rodziną/personelem;Większe obciążenie pracą związane ze zwiększoną absencją personelu (np. z powodu izolacji lub kwarantanny);Większe obciążenie pracą związane z koniecznością czasochłonnego ubierania się w odzież ochronną;Konieczność radzenia sobie z hejtem w mediach związanym z odgórnymi ograniczeniami dotyczą…	Nie	Nie	Nie	Nie	Raczej się nie zgadzam	Zdecydowanie się zgadzam	Zdecydowanie się zgadzam	Zdecydowanie się zgadzam	Raczej się zgadzam	Zdecydowanie się zgadzam	Nie, nie zaobserwowałem/zaobserwowałam znaczących zmian	Rzadko	5	6	Boję się tego, że się zarażę;Boję się tego, że zarażę swoich bliskich;Boję się tego, że nie będę mógł pomóc pacjentowi, bo będzie mi brakować sprzętu;Boję się tego, że nie będę mógł pomóc pacjentowi ze względu na zbyt dużą liczbę obowiązków ;Boję się tego, że z przemęczenia mogę popełnić błąd ;	Nie, poziom zaufania nie zmienił się	Zmieniło się częściowo	Mniej czasu dla rodziny;Mniej czasu / brak czasu wolnego;Mniej czasu / brak czasu na zadbanie o siebie (zdrowie, wygląd itp.);Konieczność czasowego wyprowadzenia się z domu;Ograniczenie kontaktów towarzyskich;Pogorszenie się stanu zdrowia;Pogorszenie się relacji z bliskimi;	Nie spotkałem/am się z żadnymi negatywnymi reakcjami;		Małżonek / partner / małżonka / partnerka;Znajomi/przyjaciele;Bezpośredni przełożony;Koleżanki/koledzy z zespołu, w którym pracuję;	2	5	Palenie papierosów;Zażywanie leków uspokajających;Problemy z zasypianiem;Spożywanie większej liczby posiłków niż dotychczas;	Problemy z zasypianiem;Spożywanie większej liczby posiłków niż dotychczas;	2	4	Nie korzystałam/em z pomocy psychologa/psychiatry, bo nie czuję takiej potrzeby	Raczej się zgadzam	Raczej się nie zgadzam	Raczej się zgadzam	Raczej się zgadzam	Raczej się zgadzam	Raczej się nie zgadzam	Zdecydowanie się nie zgadzam	Raczej się nie zgadzam	Zdecydowanie się zgadzam	Raczej się zgadzam	Zdecydowanie się zgadzam	Zdecydowanie się zgadzam	Raczej się zgadzam	Zdecydowanie się nie zgadzam	Zdecydowanie się zgadzam	Raczej się zgadzam	Raczej się zgadzam	Raczej się zgadzam	Raczej się zgadzam
213	Zmienił się częściowo	Konieczność wypełniania dodatkowych dokumentów;Zmiana sposobu komunikowania z pacjentem/rodziną/personelem;Większe obciążenie pracą związane ze zwiększoną absencją personelu (np. z powodu izolacji lub kwarantanny);Większe obciążenie pracą związane z koniecznością czasochłonnego ubierania się w odzież ochronną;Ograniczenie możliwości podejmowania pracy w innych ośrodkach poza podstawowym miejscem …	Tak	Tak	Tak	Nie	Raczej się zgadzam	Zdecydowanie się zgadzam	Zdecydowanie się zgadzam	Zdecydowanie się zgadzam	Zdecydowanie się zgadzam	Zdecydowanie się zgadzam	Tak, relacje z członkami zespołu pogorszyły się	Rzadko	4	5	Boję się tego, że nie będę mógł pomóc pacjentowi ze względu na zbyt dużą liczbę obowiązków ;Boję się tego, że będę odpowiedzialny/a za błędy popełnione w związku z wykonywaniem pracy wykraczającej poza moje kompetencje ;	Tak, zaufanie pacjentów zdecydowanie zmalało	Zmieniło się częściowo	Mniej czasu / brak czasu na zadbanie o siebie (zdrowie, wygląd itp.);Ograniczenie kontaktów towarzyskich;Pogorszenie się stanu zdrowia;	Unikano kontaktów ze mną i/lub z moją rodziną;		Małżonek / partner / małżonka / partnerka;Dalsza rodzina;	4	5	Problemy z zasypianiem;Większa skłonność do konfliktów z otoczeniem;Spożywanie większej liczby posiłków niż dotychczas;	Problemy z zasypianiem;	3	5	Nie, nie korzystałam/em z pomocy psychologa/psychiatry, choć chciał(a)bym	Raczej się zgadzam	Raczej się nie zgadzam	Raczej się zgadzam	Raczej się zgadzam	Raczej się zgadzam	Raczej się zgadzam	Raczej się nie zgadzam	Raczej się nie zgadzam	Raczej się zgadzam	Raczej się zgadzam	Raczej się zgadzam	Raczej się zgadzam	Zdecydowanie się zgadzam	Zdecydowanie się nie zgadzam	Raczej się zgadzam	Zdecydowanie się nie zgadzam	Raczej się nie zgadzam	Zdecydowanie się nie zgadzam	Raczej się zgadzam
2	Zmienił się w niewielkim stopniu	Praca na innym oddziale;ankieta testowa;Większe obciążenie pracą związane z koniecznością czasochłonnego ubierania się w odzież ochronną;	Tak	Tak	Tak	Tak	Zdecydowanie się zgadzam	Zdecydowanie się nie zgadzam	Zdecydowanie się nie zgadzam	Zdecydowanie się nie zgadzam	Zdecydowanie się nie zgadzam	Zdecydowanie się nie zgadzam	Nie, nie zaobserwowałem/zaobserwowałam znaczących zmian	W ogóle	6	5	Boję się tego, że będę odpowiedzialny/a za błędy popełnione w związku z wykonywaniem pracy wykraczającej poza moje kompetencje ;	Tak, zaufanie pacjentów zdecydowanie wzrosło	Zmieniło się całkowicie	Mniej czasu dla rodziny;	Odmówiono mi obsługi w sklepie;		Sąsiedzi;	5	4	Picie alkoholu;	Objawy depresyjne;	5	5	Nie korzystałam/em z pomocy psychologa/psychiatry, bo nie czuję takiej potrzeby	Zdecydowanie się zgadzam	Raczej się zgadzam	Raczej się zgadzam	Raczej się zgadzam	Raczej się zgadzam	Raczej się zgadzam	Zdecydowanie się nie zgadzam	Zdecydowanie się nie zgadzam	Zdecydowanie się nie zgadzam	Zdecydowanie się nie zgadzam	Zdecydowanie się nie zgadzam	Zdecydowanie się zgadzam	Zdecydowanie się zgadzam	Zdecydowanie się zgadzam	Zdecydowanie się zgadzam	Zdecydowanie się zgadzam	Zdecydowanie się zgadzam	Zdecydowanie się zgadzam	Zdecydowanie się zgadzam
13	Zmienił się częściowo	Konieczność podjęcia nowych obowiązków;Konieczność wypełniania dodatkowych dokumentów;Więcej czynności do wykonania przy pacjencie;Większe obciążenie pracą związane ze zwiększoną absencją personelu (np. z powodu izolacji lub kwarantanny);Większe obciążenie pracą związane z koniecznością czasochłonnego ubierania się w odzież ochronną;Konieczność radzenia sobie z hejtem w mediach związanym z odgórn…	Tak	Tak	Tak	Tak	Raczej się zgadzam	Raczej się zgadzam	Raczej się zgadzam	Raczej się zgadzam	Raczej się zgadzam	Raczej się zgadzam	Nie, nie zaobserwowałem/zaobserwowałam znaczących zmian	Często	5	5	Boję się tego, że zarażę swoich bliskich;Boję się tego, że będę odpowiedzialny/a za błędy popełnione w związku z wykonywaniem pracy wykraczającej poza moje kompetencje ;Boję się tego, że z przemęczenia mogę popełnić błąd ;	Tak, zaufanie pacjentów zmalało	Zmieniło się w niewielkim stopniu	Mniej czasu dla rodziny;Mniej czasu / brak czasu wolnego;Mniej czasu / brak czasu na zadbanie o siebie (zdrowie, wygląd itp.);Ograniczenie kontaktów towarzyskich;Pogorszenie się relacji z bliskimi;	Unikano kontaktów ze mną i/lub z moją rodziną;		Małżonek / partner / małżonka / partnerka;Dziecko / dzieci;Koleżanki/koledzy z zespołu, w którym pracuję;	5	5	Problemy z zasypianiem;Objawy depresyjne;	Problemy z zasypianiem;Spożywanie mniejszej liczby posiłków niż dotychczas;Objawy depresyjne;	4	5	Nie, nie korzystałam/em z pomocy psychologa/psychiatry, choć chciał(a)bym	Raczej się nie zgadzam	Raczej się nie zgadzam	Zdecydowanie się nie zgadzam	Raczej się nie zgadzam	Raczej się nie zgadzam	Zdecydowanie się nie zgadzam	Zdecydowanie się nie zgadzam	Zdecydowanie się nie zgadzam	Zdecydowanie się zgadzam	Zdecydowanie się zgadzam	Raczej się zgadzam	Zdecydowanie się zgadzam	Zdecydowanie się zgadzam	Raczej się nie zgadzam	Zdecydowanie się zgadzam	Raczej się nie zgadzam	Raczej się nie zgadzam	Raczej się nie zgadzam	Raczej się nie zgadzam
15	Zmienił się częściowo	Praca na innym oddziale;Konieczność wypełniania dodatkowych dokumentów;Zmiana sposobu komunikowania z pacjentem/rodziną/personelem;Większe obciążenie pracą związane ze zwiększoną absencją personelu (np. z powodu izolacji lub kwarantanny);Większe obciążenie pracą związane z koniecznością czasochłonnego ubierania się w odzież ochronną;	Nie	Nie	Nie	Nie	Raczej się nie zgadzam	Raczej się zgadzam	Raczej się zgadzam	Raczej się zgadzam	Raczej się zgadzam	Raczej się nie zgadzam	Tak, relacje z członkami zespołu polepszyły się	Często	5	5	Boję się tego, że nie będę mógł pomóc pacjentowi ze względu na zbyt dużą liczbę obowiązków ;Boję się tego, że zarażę swoich bliskich;Boję się tego, że będę odpowiedzialny/a za błędy popełnione w związku z wykonywaniem pracy wykraczającej poza moje kompetencje ;Boję się tego, że nie będę mieć środków ochrony osobistej;Boję się śmierci pacjenta ;	Tak, zaufanie pacjentów zmalało	Zmieniło się częściowo	Ograniczenie kontaktów towarzyskich;Pogorszenie się relacji z bliskimi;	Nie spotkałem/am się z żadnymi negatywnymi reakcjami;		Znajomi/przyjaciele;Koleżanki/koledzy z zespołu, w którym pracuję;	4	5	Większa skłonność do konfliktów z otoczeniem;	Większa skłonność do konfliktów z otoczeniem;Objawy depresyjne;	3	4	Nie, nie korzystałam/em z pomocy psychologa/psychiatry, choć chciał(a)bym	Zdecydowanie się nie zgadzam	Zdecydowanie się nie zgadzam	Zdecydowanie się nie zgadzam	Zdecydowanie się nie zgadzam	Zdecydowanie się nie zgadzam	Zdecydowanie się zgadzam	Raczej się zgadzam	Raczej się zgadzam	Zdecydowanie się zgadzam	Zdecydowanie się zgadzam	Zdecydowanie się zgadzam	Raczej się zgadzam	Zdecydowanie się zgadzam	Zdecydowanie się nie zgadzam	Raczej się zgadzam	Raczej się zgadzam	Raczej się nie zgadzam	Raczej się nie zgadzam	Raczej się nie zgadzam
23	Zmienił się częściowo	Konieczność wypełniania dodatkowych dokumentów;Zmiana sposobu komunikowania z pacjentem/rodziną/personelem;Większe obciążenie pracą związane ze zwiększoną absencją personelu (np. z powodu izolacji lub kwarantanny);Większe obciążenie pracą związane z koniecznością czasochłonnego ubierania się w odzież ochronną;Konieczność radzenia sobie z hejtem w mediach związanym z odgórnymi ograniczeniami dotyc…	Nie	Nie	Nie	Nie	Raczej się nie zgadzam	Raczej się zgadzam	Raczej się zgadzam	Raczej się zgadzam	Raczej się zgadzam	Raczej się zgadzam	Nie, nie zaobserwowałem/zaobserwowałam znaczących zmian	Rzadko	4	4	Boję się tego, że zarażę swoich bliskich;Boję się tego, że nie będę mieć środków ochrony osobistej;Boję się tego, że będę odpowiedzialny/a za błędy popełnione w związku z wykonywaniem pracy wykraczającej poza moje kompetencje ;	Tak, zaufanie pacjentów zmalało	Zmieniło się częściowo	Mniej czasu dla rodziny;Mniej czasu / brak czasu na zadbanie o siebie (zdrowie, wygląd itp.);Ograniczenie kontaktów towarzyskich;Pogorszenie się stanu zdrowia;Pogorszenie się relacji z bliskimi;Rozpad związku;	Unikano kontaktów ze mną i/lub z moją rodziną;		Nikt mnie nie wspiera;	4	6	Picie alkoholu;Palenie papierosów;Problemy z zasypianiem;Większa skłonność do konfliktów z otoczeniem;Objawy depresyjne;	Problemy z zasypianiem;Większa skłonność do konfliktów z otoczeniem;	3	5	Nie korzystałam/em z pomocy psychologa/psychiatry, bo nie czuję takiej potrzeby	Zdecydowanie się nie zgadzam	Raczej się nie zgadzam	Zdecydowanie się nie zgadzam	Raczej się nie zgadzam	Raczej się zgadzam	Zdecydowanie się zgadzam	Zdecydowanie się nie zgadzam	Raczej się nie zgadzam	Raczej się zgadzam	Raczej się zgadzam	Zdecydowanie się zgadzam	Raczej się zgadzam	Raczej się nie zgadzam	Zdecydowanie się nie zgadzam	Zdecydowanie się zgadzam	Zdecydowanie się nie zgadzam	Raczej się nie zgadzam	Zdecydowanie się nie zgadzam	Zdecydowanie się nie zgadzam
35	Zmienił się częściowo	Wydłużone dyżury / godziny pracy;Konieczność podjęcia nowych obowiązków;Konieczność wypełniania dodatkowych dokumentów;Zmiana sposobu komunikowania z pacjentem/rodziną/personelem;Większe obciążenie pracą związane ze zwiększoną absencją personelu (np. z powodu izolacji lub kwarantanny);Większe obciążenie pracą związane z koniecznością czasochłonnego ubierania się w odzież ochronną;Ograniczenie moż…	Tak	Nie	Nie	Nie	Raczej się nie zgadzam	Raczej się zgadzam	Raczej się zgadzam	Raczej się zgadzam	Raczej się zgadzam	Raczej się nie zgadzam	Tak, relacje z członkami zespołu pogorszyły się	Bardzo często	4	5	Boję się tego, że zarażę swoich bliskich;Boję się tego, że będę odpowiedzialny/a za błędy popełnione w związku z wykonywaniem pracy wykraczającej poza moje kompetencje ;Boję się tego, że z przemęczenia mogę popełnić błąd ;Boję się tego, że nie będę mieć środków ochrony osobistej;	Tak, zaufanie pacjentów zdecydowanie zmalało	Wcale się nie zmieniło		Odmówiono mi obsługi w salonie kosmetycznym / u fryzjera;Używano wobec mnie obraźliwych słów;Unikano kontaktów ze mną i/lub z moją rodziną;		Znajomi/przyjaciele;Prawnik;	5	5	Problemy z zasypianiem;	Palenie papierosów;	5	5	Tak korzystałam/em prywatnie z pomocy psychologa/psychiatry	Raczej się nie zgadzam	Raczej się nie zgadzam	Raczej się nie zgadzam	Raczej się nie zgadzam	Raczej się nie zgadzam	Raczej się nie zgadzam	Raczej się nie zgadzam	Zdecydowanie się nie zgadzam	Raczej się zgadzam	Raczej się zgadzam	Raczej się nie zgadzam	Raczej się nie zgadzam	Zdecydowanie się zgadzam	Zdecydowanie się nie zgadzam	Zdecydowanie się zgadzam	Raczej się nie zgadzam	Raczej się nie zgadzam	Raczej się nie zgadzam	Raczej się zgadzam
38	Zmienił się całkowicie	Wydłużone dyżury / godziny pracy;Konieczność podjęcia nowych obowiązków;Konieczność wypełniania dodatkowych dokumentów;Zmiana sposobu komunikowania z pacjentem/rodziną/personelem;Ograniczenie możliwości podejmowania pracy w innych ośrodkach poza podstawowym miejscem pracy;Konieczność radzenia sobie z hejtem w mediach związanym z odgórnymi ograniczeniami dotyczącymi odwiedzin pacjentów;	Nie	Tak	Tak	Nie	Raczej się nie zgadzam	Raczej się zgadzam	Raczej się zgadzam	Raczej się zgadzam	Raczej się zgadzam	Raczej się zgadzam	Tak, relacje z członkami zespołu pogorszyły się	Nie pracuję w szpitalu / nie mam kontaktu z rodziną pacjenta	3	5	Boję się tego, że zarażę swoich bliskich;Boję się tego, że nie będę mógł pomóc pacjentowi ze względu na zbyt dużą liczbę obowiązków ;Boję się tego, że będę odpowiedzialny/a za błędy popełnione w związku z wykonywaniem pracy wykraczającej poza moje kompetencje ;Boję się tego, że z przemęczenia mogę popełnić błąd ;	Tak, zaufanie pacjentów zdecydowanie zmalało	Zmieniło się w niewielkim stopniu	Ograniczenie kontaktów towarzyskich;Pogorszenie się stanu zdrowia;Pogorszenie się relacji z bliskimi;	Unikano kontaktów ze mną i/lub z moją rodziną;		Małżonek / partner / małżonka / partnerka;Znajomi/przyjaciele;Koleżanki/koledzy z zespołu, w którym pracuję;Pacjenci;	3	6	Palenie papierosów;Zażywanie leków uspokajających;Problemy z zasypianiem;Większa skłonność do konfliktów z otoczeniem;Spożywanie mniejszej liczby posiłków niż dotychczas;Objawy depresyjne;	Problemy z zasypianiem;Większa skłonność do konfliktów z otoczeniem;Spożywanie większej liczby posiłków niż dotychczas;	3	5	Nie, nie korzystałam/em z pomocy psychologa/psychiatry, choć chciał(a)bym	Zdecydowanie się nie zgadzam	Zdecydowanie się nie zgadzam	Raczej się nie zgadzam	Raczej się nie zgadzam	Raczej się nie zgadzam	Zdecydowanie się zgadzam	Raczej się nie zgadzam	Raczej się zgadzam	Raczej się zgadzam	Raczej się zgadzam	Raczej się zgadzam	Zdecydowanie się zgadzam	Zdecydowanie się zgadzam	Zdecydowanie się nie zgadzam	Raczej się zgadzam	Raczej się nie zgadzam	Raczej się nie zgadzam	Raczej się nie zgadzam	Raczej się nie zgadzam
56	Zmienił się częściowo	Konieczność podjęcia nowych obowiązków;Zmiana sposobu komunikowania z pacjentem/rodziną/personelem;Większe obciążenie pracą związane ze zwiększoną absencją personelu (np. z powodu izolacji lub kwarantanny);Konieczność radzenia sobie z hejtem w mediach związanym z odgórnymi ograniczeniami dotyczącymi odwiedzin pacjentów;Praca na innym oddziale;Wydłużone dyżury / godziny pracy;	Tak	Nie	Nie	Nie	Raczej się zgadzam	Raczej się zgadzam	Raczej się zgadzam	Raczej się zgadzam	Raczej się nie zgadzam	Zdecydowanie się zgadzam	Tak, relacje z członkami zespołu pogorszyły się	Rzadko	3	3	Boję się tego, że zarażę swoich bliskich;Boję się tego, że z przemęczenia mogę popełnić błąd ;Boję się tego, że nie będę mieć środków ochrony osobistej;Boję się tego, że będę odpowiedzialny/a za błędy popełnione w związku z wykonywaniem pracy wykraczającej poza moje kompetencje ;Boję się tego, że nie będę mógł pomóc pacjentowi, bo będzie mi brakować sprzętu;	Tak, zaufanie pacjentów zmalało	Zmieniło się częściowo	Mniej czasu / brak czasu na zadbanie o siebie (zdrowie, wygląd itp.);Ograniczenie kontaktów towarzyskich;Konieczność zmiany codziennych nawyków (np. w związku nauką zdalną dziecka);Pogorszenie się stanu zdrowia;Pogorszenie się relacji z bliskimi;	Unikano kontaktów ze mną i/lub z moją rodziną;Używano wobec mnie obraźliwych słów;		Małżonek / partner / małżonka / partnerka;Wiara / religia;	2	4	Picie alkoholu;Palenie papierosów;Problemy z zasypianiem;Większa skłonność do konfliktów z otoczeniem;	Palenie papierosów;Picie alkoholu;	5	5	Tak korzystałam/em prywatnie z pomocy psychologa/psychiatry	Raczej się zgadzam	Raczej się zgadzam	Zdecydowanie się nie zgadzam	Zdecydowanie się nie zgadzam	Raczej się zgadzam	Raczej się zgadzam	Raczej się nie zgadzam	Raczej się zgadzam	Raczej się zgadzam	Raczej się zgadzam	Raczej się nie zgadzam	Zdecydowanie się zgadzam	Zdecydowanie się zgadzam	Raczej się nie zgadzam	Zdecydowanie się zgadzam	Raczej się zgadzam	Raczej się zgadzam	Raczej się zgadzam	Raczej się nie zgadzam
57	Zmienił się częściowo	Konieczność podjęcia nowych obowiązków;Konieczność wypełniania dodatkowych dokumentów;Więcej czynności do wykonania przy pacjencie;Większe obciążenie pracą związane ze zwiększoną absencją personelu (np. z powodu izolacji lub kwarantanny);Większe obciążenie pracą związane z koniecznością czasochłonnego ubierania się w odzież ochronną;Konieczność radzenia sobie z hejtem w mediach związanym z odgórn…	Nie	Tak	Nie	Tak	Raczej się nie zgadzam	Raczej się zgadzam	Raczej się nie zgadzam	Raczej się nie zgadzam	Zdecydowanie się zgadzam	Raczej się zgadzam	Nie, nie zaobserwowałem/zaobserwowałam znaczących zmian	Często	5	5	Boję się tego, że zarażę swoich bliskich;Boję się tego, że nie będę mógł pomóc pacjentowi ze względu na zbyt dużą liczbę obowiązków ;Boję się tego, że będę odpowiedzialny/a za błędy popełnione w związku z wykonywaniem pracy wykraczającej poza moje kompetencje ;Boję się tego, że nie będę mieć środków ochrony osobistej;	Tak, zaufanie pacjentów wzrosło	Zmieniło się częściowo	Ograniczenie kontaktów towarzyskich;Konieczność zmiany codziennych nawyków (np. w związku nauką zdalną dziecka);Pogorszenie się stanu zdrowia;	Odmówiono mi obsługi w salonie kosmetycznym / u fryzjera;Używano wobec mnie obraźliwych słów;Unikano kontaktów ze mną i/lub z moją rodziną;		Małżonek / partner / małżonka / partnerka;Znajomi/przyjaciele;Koleżanki/koledzy z zespołu, w którym pracuję;	3	5	Problemy z zasypianiem;Większa skłonność do konfliktów z otoczeniem;	Problemy z zasypianiem;Większa skłonność do konfliktów z otoczeniem;Spożywanie mniejszej liczby posiłków niż dotychczas;	3	3	Nie korzystałam/em z pomocy psychologa/psychiatry, bo nie czuję takiej potrzeby	Zdecydowanie się nie zgadzam	Zdecydowanie się nie zgadzam	Zdecydowanie się nie zgadzam	Raczej się zgadzam	Raczej się nie zgadzam	Raczej się nie zgadzam	Raczej się nie zgadzam	Raczej się zgadzam	Raczej się zgadzam	Raczej się zgadzam	Raczej się zgadzam	Raczej się zgadzam	Zdecydowanie się zgadzam	Raczej się nie zgadzam	Zdecydowanie się zgadzam	Raczej się zgadzam	Raczej się nie zgadzam	Raczej się nie zgadzam	Raczej się nie zgadzam
63	Zmienił się częściowo	Konieczność podjęcia nowych obowiązków;Praca na innym oddziale;Konieczność wypełniania dodatkowych dokumentów;Więcej czynności do wykonania przy pacjencie;Zmiana sposobu komunikowania z pacjentem/rodziną/personelem;Większe obciążenie pracą związane ze zwiększoną absencją personelu (np. z powodu izolacji lub kwarantanny);Większe obciążenie pracą związane z koniecznością czasochłonnego ubierania si…	Nie	Nie	Nie	Nie	Raczej się zgadzam	Raczej się zgadzam	Raczej się nie zgadzam	Raczej się zgadzam	Raczej się zgadzam	Raczej się zgadzam	Tak, relacje z członkami zespołu pogorszyły się	Rzadko	3	3	Boję się tego, że się zarażę;Boję się tego, że zarażę swoich bliskich;Boję się tego, że nie będę mógł pomóc pacjentowi ze względu na zbyt dużą liczbę obowiązków ;Boję się tego, że nie będę mógł pomóc pacjentowi, bo będzie mi brakować sprzętu;Boję się tego, że będę odpowiedzialny/a za błędy popełnione w związku z wykonywaniem pracy wykraczającej poza moje kompetencje ;Boję się tego, że nie będę mi…	Tak, zaufanie pacjentów zmalało	Zmieniło się w niewielkim stopniu	Mniej czasu / brak czasu wolnego;Ograniczenie kontaktów towarzyskich;Konieczność zmiany codziennych nawyków (np. w związku nauką zdalną dziecka);	Nie spotkałem/am się z żadnymi negatywnymi reakcjami;		Małżonek / partner / małżonka / partnerka;Znajomi/przyjaciele;Koleżanki/koledzy z zespołu, w którym pracuję;	5	6	Picie alkoholu;Większa skłonność do konfliktów z otoczeniem;	Problemy z zasypianiem;Objawy depresyjne;	5	3	Nie, nie korzystałam/em z pomocy psychologa/psychiatry, choć chciał(a)bym	Raczej się zgadzam	Zdecydowanie się nie zgadzam	Zdecydowanie się nie zgadzam	Raczej się nie zgadzam	Raczej się zgadzam	Zdecydowanie się zgadzam	Zdecydowanie się nie zgadzam	Raczej się nie zgadzam	Zdecydowanie się zgadzam	Zdecydowanie się zgadzam	Zdecydowanie się zgadzam	Zdecydowanie się zgadzam	Zdecydowanie się zgadzam	Zdecydowanie się nie zgadzam	Zdecydowanie się zgadzam	Raczej się nie zgadzam	Raczej się nie zgadzam	Raczej się nie zgadzam	Raczej się nie zgadzam
65	Zmienił się całkowicie	Praca na innym oddziale;Konieczność podjęcia nowych obowiązków;Konieczność wypełniania dodatkowych dokumentów;Więcej czynności do wykonania przy pacjencie;Wydłużone dyżury / godziny pracy;Zmiana sposobu komunikowania z pacjentem/rodziną/personelem;Większe obciążenie pracą związane ze zwiększoną absencją personelu (np. z powodu izolacji lub kwarantanny);Większe obciążenie pracą związane z konieczn…	Nie	Nie	Nie	Nie	Raczej się nie zgadzam	Raczej się nie zgadzam	Raczej się nie zgadzam	Raczej się zgadzam	Raczej się zgadzam	Raczej się nie zgadzam	Tak, relacje z członkami zespołu pogorszyły się	Bardzo często	4	4	Boję się tego, że się zarażę;Boję się tego, że zarażę swoich bliskich;Boję się tego, że nie będę mógł pomóc pacjentowi ze względu na zbyt dużą liczbę obowiązków ;Boję się tego, że nie będę mógł pomóc pacjentowi, bo będzie mi brakować sprzętu;Boję się tego, że z przemęczenia mogę popełnić błąd ;Boję się tego, że nie będę mieć środków ochrony osobistej;Boję się śmierci pacjenta ;Boję się własnej śm…	Tak, zaufanie pacjentów zmalało	Zmieniło się częściowo	Mniej czasu dla rodziny;Mniej czasu / brak czasu wolnego;Mniej czasu / brak czasu na zadbanie o siebie (zdrowie, wygląd itp.);Ograniczenie kontaktów towarzyskich;Pogorszenie się stanu zdrowia;Pogorszenie się relacji z bliskimi;Kryzys w relacjach z partnerem/partnerką/mężem/żoną;	Odmówiono mi obsługi w sklepie;Używano wobec mnie obraźliwych słów;Unikano kontaktów ze mną i/lub z moją rodziną;		Małżonek / partner / małżonka / partnerka;Znajomi/przyjaciele;Dalsza rodzina;Psycholog/psychiatra ;	5	6	Palenie papierosów;Picie alkoholu;Zażywanie leków uspokajających;Problemy z zasypianiem;Większa skłonność do konfliktów z otoczeniem;Spożywanie mniejszej liczby posiłków niż dotychczas;Objawy depresyjne;Myśli samobójcze;	Problemy z zasypianiem;Zażywanie leków uspokajających;Większa skłonność do konfliktów z otoczeniem;Spożywanie większej liczby posiłków niż dotychczas;Objawy depresyjne;	5	5	Tak korzystałam/em prywatnie z pomocy psychologa/psychiatry	Zdecydowanie się nie zgadzam	Zdecydowanie się nie zgadzam	Raczej się nie zgadzam	Raczej się nie zgadzam	Raczej się nie zgadzam	Raczej się zgadzam	Raczej się nie zgadzam	Raczej się nie zgadzam	Raczej się zgadzam	Raczej się zgadzam	Raczej się zgadzam	Zdecydowanie się zgadzam	Zdecydowanie się zgadzam	Raczej się nie zgadzam	Zdecydowanie się zgadzam	Raczej się nie zgadzam	Raczej się zgadzam	Raczej się zgadzam	Raczej się zgadzam
67	Zmienił się częściowo	Praca na innym oddziale;Konieczność podjęcia nowych obowiązków;Konieczność wypełniania dodatkowych dokumentów;Więcej czynności do wykonania przy pacjencie;Zmiana sposobu komunikowania z pacjentem/rodziną/personelem;Większe obciążenie pracą związane ze zwiększoną absencją personelu (np. z powodu izolacji lub kwarantanny);Większe obciążenie pracą związane z koniecznością czasochłonnego ubierania si…	Nie	Nie	Nie	Nie	Raczej się nie zgadzam	Raczej się zgadzam	Raczej się zgadzam	Raczej się zgadzam	Raczej się nie zgadzam	Raczej się zgadzam	Tak, relacje z członkami zespołu pogorszyły się	Często	6	6	Boję się tego, że się zarażę;Boję się tego, że zarażę swoich bliskich;Boję się tego, że nie będę mógł pomóc pacjentowi, bo będzie mi brakować sprzętu;Boję się tego, że nie będę mógł pomóc pacjentowi ze względu na zbyt dużą liczbę obowiązków ;Boję się tego, że będę odpowiedzialny/a za błędy popełnione w związku z wykonywaniem pracy wykraczającej poza moje kompetencje ;Boję się tego, że z przemęcze…	Tak, zaufanie pacjentów wzrosło	Zmieniło się częściowo	Mniej czasu / brak czasu na zadbanie o siebie (zdrowie, wygląd itp.);Konieczność czasowego wyprowadzenia się z domu;Ograniczenie kontaktów towarzyskich;Konieczność zmiany codziennych nawyków (np. w związku nauką zdalną dziecka);Pogorszenie się stanu zdrowia;Pogorszenie się relacji z bliskimi;	Unikano kontaktów ze mną i/lub z moją rodziną;		Małżonek / partner / małżonka / partnerka;Dalsza rodzina;Znajomi/przyjaciele;Koleżanki/koledzy z zespołu, w którym pracuję;	4	6	Picie alkoholu;Zażywanie leków uspokajających;Problemy z zasypianiem;Większa skłonność do konfliktów z otoczeniem;Świadome eksponowanie się na kontakt z wirusem;	Większa skłonność do konfliktów z otoczeniem;	4	5	Nie korzystałam/em z pomocy psychologa/psychiatry, bo nie czuję takiej potrzeby	Raczej się zgadzam	Raczej się nie zgadzam	Raczej się nie zgadzam	Raczej się zgadzam	Raczej się nie zgadzam	Zdecydowanie się zgadzam	Raczej się nie zgadzam	Raczej się nie zgadzam	Zdecydowanie się zgadzam	Zdecydowanie się zgadzam	Zdecydowanie się zgadzam	Zdecydowanie się zgadzam	Zdecydowanie się zgadzam	Raczej się nie zgadzam	Zdecydowanie się zgadzam	Zdecydowanie się zgadzam	Zdecydowanie się zgadzam	Zdecydowanie się zgadzam	Zdecydowanie się zgadzam
69	Zmienił się całkowicie	Praca na innym oddziale;Konieczność podjęcia nowych obowiązków;Konieczność wypełniania dodatkowych dokumentów;Więcej czynności do wykonania przy pacjencie;Zmiana sposobu komunikowania z pacjentem/rodziną/personelem;Większe obciążenie pracą związane ze zwiększoną absencją personelu (np. z powodu izolacji lub kwarantanny);Większe obciążenie pracą związane z koniecznością czasochłonnego ubierania si…	Nie	Nie	Nie	Nie	Raczej się zgadzam	Raczej się zgadzam	Zdecydowanie się zgadzam	Raczej się zgadzam	Raczej się zgadzam	Zdecydowanie się zgadzam	Nie, nie zaobserwowałem/zaobserwowałam znaczących zmian	Często	5	5	Boję się tego, że zarażę swoich bliskich;	Tak, zaufanie pacjentów zdecydowanie zmalało	Zmieniło się częściowo	Mniej czasu / brak czasu wolnego;Konieczność czasowego wyprowadzenia się z domu;Ograniczenie kontaktów towarzyskich;	Nie spotkałem/am się z żadnymi negatywnymi reakcjami;		Małżonek / partner / małżonka / partnerka;	1	5	Problemy z zasypianiem;Większa skłonność do konfliktów z otoczeniem;Objawy depresyjne;	Żadne z powyższych;	3	5	Nie korzystałam/em z pomocy psychologa/psychiatry, bo nie czuję takiej potrzeby	Zdecydowanie się nie zgadzam	Zdecydowanie się nie zgadzam	Zdecydowanie się nie zgadzam	Raczej się nie zgadzam	Raczej się nie zgadzam	Zdecydowanie się zgadzam	Raczej się nie zgadzam	Raczej się zgadzam	Raczej się zgadzam	Raczej się zgadzam	Raczej się zgadzam	Zdecydowanie się zgadzam	Zdecydowanie się zgadzam	Zdecydowanie się nie zgadzam	Zdecydowanie się zgadzam	Raczej się nie zgadzam	Raczej się nie zgadzam	Raczej się nie zgadzam	Raczej się nie zgadzam
71	Zmienił się całkowicie	Konieczność podjęcia nowych obowiązków;Konieczność wypełniania dodatkowych dokumentów;Więcej czynności do wykonania przy pacjencie;Większe obciążenie pracą związane ze zwiększoną absencją personelu (np. z powodu izolacji lub kwarantanny);Większe obciążenie pracą związane z koniecznością czasochłonnego ubierania się w odzież ochronną;	Tak	Tak	Tak	Tak	Zdecydowanie się zgadzam	Zdecydowanie się zgadzam	Zdecydowanie się zgadzam	Zdecydowanie się zgadzam	Zdecydowanie się zgadzam	Zdecydowanie się zgadzam	Nie, nie zaobserwowałem/zaobserwowałam znaczących zmian	Często	5	5	Boję się tego, że zarażę swoich bliskich;	Nie, poziom zaufania nie zmienił się	Zmieniło się częściowo	Ograniczenie kontaktów towarzyskich;Konieczność zmiany codziennych nawyków (np. w związku nauką zdalną dziecka);Pogorszenie się relacji z bliskimi;	Nie spotkałem/am się z żadnymi negatywnymi reakcjami;		Małżonek / partner / małżonka / partnerka;Dziecko / dzieci;Znajomi/przyjaciele;Bezpośredni przełożony;Koleżanki/koledzy z zespołu, w którym pracuję;	2	4	Żadne z powyższych;	Spożywanie większej liczby posiłków niż dotychczas;	3	3	Nie korzystałam/em z pomocy psychologa/psychiatry, bo nie czuję takiej potrzeby	Raczej się nie zgadzam	Zdecydowanie się nie zgadzam	Raczej się nie zgadzam	Zdecydowanie się nie zgadzam	Raczej się zgadzam	Raczej się nie zgadzam	Raczej się nie zgadzam	Raczej się nie zgadzam	Raczej się zgadzam	Raczej się zgadzam	Raczej się zgadzam	Raczej się nie zgadzam	Raczej się zgadzam	Zdecydowanie się nie zgadzam	Zdecydowanie się zgadzam	Raczej się nie zgadzam	Zdecydowanie się nie zgadzam	Raczej się nie zgadzam	Raczej się nie zgadzam
74	Zmienił się częściowo	Więcej czynności do wykonania przy pacjencie;Praca na innym oddziale;Konieczność podjęcia nowych obowiązków;Zmiana sposobu komunikowania z pacjentem/rodziną/personelem;Większe obciążenie pracą związane ze zwiększoną absencją personelu (np. z powodu izolacji lub kwarantanny);Większe obciążenie pracą związane z koniecznością czasochłonnego ubierania się w odzież ochronną;Konieczność radzenia sobie …	Tak	Nie	Tak	Nie	Raczej się zgadzam	Zdecydowanie się zgadzam	Zdecydowanie się zgadzam	Raczej się zgadzam	Raczej się zgadzam	Raczej się zgadzam	Nie, nie zaobserwowałem/zaobserwowałam znaczących zmian	Rzadko	4	6	Boję się tego, że zarażę swoich bliskich;Boję się tego, że będę odpowiedzialny/a za błędy popełnione w związku z wykonywaniem pracy wykraczającej poza moje kompetencje ;Boję się tego, że nie będę mieć środków ochrony osobistej;	Tak, zaufanie pacjentów zmalało	Wcale się nie zmieniło		Nie spotkałem/am się z żadnymi negatywnymi reakcjami;		Sąsiedzi;Dalsza rodzina;Znajomi/przyjaciele;Koleżanki/koledzy z zespołu, w którym pracuję;Bezpośredni przełożony;	3	5	Większa skłonność do konfliktów z otoczeniem;Spożywanie większej liczby posiłków niż dotychczas;Objawy depresyjne;	Spożywanie mniejszej liczby posiłków niż dotychczas;	3	5	Nie korzystałam/em z pomocy psychologa/psychiatry, bo nie czuję takiej potrzeby	Raczej się nie zgadzam	Raczej się nie zgadzam	Zdecydowanie się nie zgadzam	Zdecydowanie się nie zgadzam	Raczej się zgadzam	Zdecydowanie się nie zgadzam	Raczej się nie zgadzam	Raczej się nie zgadzam	Raczej się zgadzam	Zdecydowanie się zgadzam	Raczej się zgadzam	Zdecydowanie się zgadzam	Zdecydowanie się zgadzam	Zdecydowanie się nie zgadzam	Zdecydowanie się zgadzam	Raczej się nie zgadzam	Raczej się nie zgadzam	Raczej się nie zgadzam	Raczej się nie zgadzam
79	Zmienił się częściowo	Konieczność podjęcia nowych obowiązków;Konieczność wypełniania dodatkowych dokumentów;Więcej czynności do wykonania przy pacjencie;Zmiana sposobu komunikowania z pacjentem/rodziną/personelem;Większe obciążenie pracą związane ze zwiększoną absencją personelu (np. z powodu izolacji lub kwarantanny);Konieczność radzenia sobie z hejtem w mediach związanym z odgórnymi ograniczeniami dotyczącymi odwied…	Tak	Nie	Nie	Nie	Zdecydowanie się zgadzam	Raczej się zgadzam	Zdecydowanie się zgadzam	Zdecydowanie się zgadzam	Raczej się zgadzam	Zdecydowanie się zgadzam	Nie, nie zaobserwowałem/zaobserwowałam znaczących zmian	Rzadko	2	4	Boję się tego, że zarażę swoich bliskich;Boję się tego, że się zarażę;Boję się tego, że nie będę mógł pomóc pacjentowi ze względu na zbyt dużą liczbę obowiązków ;Boję się tego, że będę odpowiedzialny/a za błędy popełnione w związku z wykonywaniem pracy wykraczającej poza moje kompetencje ;Boję się tego, że z przemęczenia mogę popełnić błąd ;Boję się tego, że nie będę mieć środków ochrony osobiste…	Nie, poziom zaufania nie zmienił się	Zmieniło się częściowo	Mniej czasu / brak czasu na zadbanie o siebie (zdrowie, wygląd itp.);Ograniczenie kontaktów towarzyskich;Konieczność zmiany codziennych nawyków (np. w związku nauką zdalną dziecka);Mniej czasu / brak czasu wolnego;Mniej czasu dla rodziny;	Unikano kontaktów ze mną i/lub z moją rodziną;		Małżonek / partner / małżonka / partnerka;Dalsza rodzina;Znajomi/przyjaciele;Koleżanki/koledzy z zespołu, w którym pracuję;	3	4	Żadne z powyższych;	Żadne z powyższych;	1	1	Nie korzystałam/em z pomocy psychologa/psychiatry, bo nie czuję takiej potrzeby	Raczej się nie zgadzam	Raczej się nie zgadzam	Zdecydowanie się nie zgadzam	Raczej się zgadzam	Raczej się zgadzam	Zdecydowanie się zgadzam	Zdecydowanie się nie zgadzam	Raczej się zgadzam	Zdecydowanie się zgadzam	Zdecydowanie się zgadzam	Zdecydowanie się zgadzam	Raczej się nie zgadzam	Raczej się zgadzam	Zdecydowanie się nie zgadzam	Zdecydowanie się zgadzam	Zdecydowanie się zgadzam	Zdecydowanie się zgadzam	Zdecydowanie się nie zgadzam	Zdecydowanie się nie zgadzam
80	Zmienił się częściowo	Praca na innym oddziale;Konieczność podjęcia nowych obowiązków;Konieczność wypełniania dodatkowych dokumentów;Więcej czynności do wykonania przy pacjencie;Zmiana sposobu komunikowania z pacjentem/rodziną/personelem;Większe obciążenie pracą związane ze zwiększoną absencją personelu (np. z powodu izolacji lub kwarantanny);Większe obciążenie pracą związane z koniecznością czasochłonnego ubierania si…	Tak	Nie	Nie	Nie	Raczej się zgadzam	Zdecydowanie się zgadzam	Zdecydowanie się zgadzam	Zdecydowanie się zgadzam	Zdecydowanie się zgadzam	Raczej się zgadzam	Nie, nie zaobserwowałem/zaobserwowałam znaczących zmian	W ogóle	4	6	Boję się tego, że będę odpowiedzialny/a za błędy popełnione w związku z wykonywaniem pracy wykraczającej poza moje kompetencje ;	Tak, zaufanie pacjentów zmalało	Zmieniło się częściowo	Ograniczenie kontaktów towarzyskich;Konieczność zmiany codziennych nawyków (np. w związku nauką zdalną dziecka);	Unikano kontaktów ze mną i/lub z moją rodziną;		Małżonek / partner / małżonka / partnerka;Sąsiedzi;Dalsza rodzina;Znajomi/przyjaciele;Koleżanki/koledzy z zespołu, w którym pracuję;Bezpośredni przełożony;Pacjenci;	4	6	Większa skłonność do konfliktów z otoczeniem;	Żadne z powyższych;	4	4	Nie korzystałam/em z pomocy psychologa/psychiatry, bo nie czuję takiej potrzeby	Raczej się zgadzam	Raczej się zgadzam	Zdecydowanie się nie zgadzam	Raczej się zgadzam	Raczej się zgadzam	Raczej się nie zgadzam	Raczej się zgadzam	Raczej się zgadzam	Raczej się zgadzam	Raczej się nie zgadzam	Raczej się nie zgadzam	Raczej się zgadzam	Raczej się zgadzam	Zdecydowanie się nie zgadzam	Raczej się zgadzam	Zdecydowanie się nie zgadzam	Raczej się zgadzam	Zdecydowanie się nie zgadzam	Zdecydowanie się nie zgadzam
89	Zmienił się częściowo	Zmiana sposobu komunikowania z pacjentem/rodziną/personelem;Większe obciążenie pracą związane z koniecznością czasochłonnego ubierania się w odzież ochronną;Konieczność wypełniania dodatkowych dokumentów;	Nie	Nie	Nie	Nie	Raczej się nie zgadzam	Raczej się zgadzam	Zdecydowanie się zgadzam	Raczej się zgadzam	Raczej się zgadzam	Raczej się zgadzam	Nie, nie zaobserwowałem/zaobserwowałam znaczących zmian	Rzadko	4	5	Boję się tego, że zarażę swoich bliskich;Boję się tego, że nie będę mógł pomóc pacjentowi ze względu na zbyt dużą liczbę obowiązków ;Boję się tego, że będę odpowiedzialny/a za błędy popełnione w związku z wykonywaniem pracy wykraczającej poza moje kompetencje ;Boję się tego, że z przemęczenia mogę popełnić błąd ;Boję się tego, że nie będę mieć środków ochrony osobistej;Boję się śmierci pacjenta ;	Tak, zaufanie pacjentów zmalało	Zmieniło się częściowo	Mniej czasu dla rodziny;Mniej czasu / brak czasu wolnego;Mniej czasu / brak czasu na zadbanie o siebie (zdrowie, wygląd itp.);Ograniczenie kontaktów towarzyskich;	Nie spotkałem/am się z żadnymi negatywnymi reakcjami;		Matka, rodzeństwo;	4	5	Objawy depresyjne;Większa skłonność do konfliktów z otoczeniem;	Zażywanie leków uspokajających;Spożywanie mniejszej liczby posiłków niż dotychczas;Objawy depresyjne;	3	4	Nie, nie korzystałam/em z pomocy psychologa/psychiatry, choć chciał(a)bym	Zdecydowanie się nie zgadzam	Zdecydowanie się nie zgadzam	Zdecydowanie się nie zgadzam	Raczej się nie zgadzam	Raczej się nie zgadzam	Raczej się nie zgadzam	Zdecydowanie się zgadzam	Raczej się nie zgadzam	Raczej się zgadzam	Raczej się zgadzam	Raczej się zgadzam	Raczej się zgadzam	Zdecydowanie się zgadzam	Zdecydowanie się nie zgadzam	Raczej się zgadzam	Raczej się zgadzam	Raczej się nie zgadzam	Raczej się zgadzam	Raczej się nie zgadzam
90	Zmienił się całkowicie	Więcej czynności do wykonania przy pacjencie;Zmiana sposobu komunikowania z pacjentem/rodziną/personelem;Większe obciążenie pracą związane ze zwiększoną absencją personelu (np. z powodu izolacji lub kwarantanny);Większe obciążenie pracą związane z koniecznością czasochłonnego ubierania się w odzież ochronną;	Tak	Tak	Tak	Tak	Raczej się zgadzam	Zdecydowanie się zgadzam	Zdecydowanie się zgadzam	Raczej się zgadzam	Raczej się zgadzam	Raczej się zgadzam	Tak, relacje z członkami zespołu pogorszyły się	W ogóle	4	5	Boję się tego, że nie będę mógł pomóc pacjentowi ze względu na zbyt dużą liczbę obowiązków ;Boję się tego, że będę odpowiedzialny/a za błędy popełnione w związku z wykonywaniem pracy wykraczającej poza moje kompetencje ;Boję się tego, że z przemęczenia mogę popełnić błąd ;	Tak, zaufanie pacjentów wzrosło	Zmieniło się częściowo	Mniej czasu / brak czasu na zadbanie o siebie (zdrowie, wygląd itp.);Ograniczenie kontaktów towarzyskich;	Nie spotkałem/am się z żadnymi negatywnymi reakcjami;		Małżonek / partner / małżonka / partnerka;Znajomi/przyjaciele;Koleżanki/koledzy z zespołu, w którym pracuję;	5	6	Palenie papierosów;Większa skłonność do konfliktów z otoczeniem;Objawy depresyjne;	Picie alkoholu;Większa skłonność do konfliktów z otoczeniem;Spożywanie większej liczby posiłków niż dotychczas;	4	5	Nie korzystałam/em z pomocy psychologa/psychiatry, bo nie czuję takiej potrzeby	Raczej się nie zgadzam	Zdecydowanie się nie zgadzam	Raczej się nie zgadzam	Raczej się nie zgadzam	Zdecydowanie się nie zgadzam	Raczej się zgadzam	Raczej się nie zgadzam	Raczej się zgadzam	Zdecydowanie się zgadzam	Zdecydowanie się zgadzam	Zdecydowanie się zgadzam	Zdecydowanie się zgadzam	Zdecydowanie się zgadzam	Zdecydowanie się nie zgadzam	Zdecydowanie się zgadzam	Zdecydowanie się zgadzam	Zdecydowanie się zgadzam	Zdecydowanie się zgadzam	Zdecydowanie się zgadzam
97	Zmienił się całkowicie	Wydłużone dyżury / godziny pracy;Konieczność wypełniania dodatkowych dokumentów;Więcej czynności do wykonania przy pacjencie;Zmiana sposobu komunikowania z pacjentem/rodziną/personelem;Większe obciążenie pracą związane ze zwiększoną absencją personelu (np. z powodu izolacji lub kwarantanny);Większe obciążenie pracą związane z koniecznością czasochłonnego ubierania się w odzież ochronną;Ograniczen…	Nie	Tak	Tak	Nie	Raczej się nie zgadzam	Zdecydowanie się zgadzam	Zdecydowanie się zgadzam	Raczej się zgadzam	Raczej się zgadzam	Raczej się zgadzam	Tak, relacje z członkami zespołu polepszyły się	Często	4	5	Boję się tego, że zarażę swoich bliskich;Boję się tego, że nie będę mógł pomóc pacjentowi, bo będzie mi brakować sprzętu;Boję się tego, że nie będę mógł pomóc pacjentowi ze względu na zbyt dużą liczbę obowiązków ;Boję się tego, że będę odpowiedzialny/a za błędy popełnione w związku z wykonywaniem pracy wykraczającej poza moje kompetencje ;Boję się tego, że z przemęczenia mogę popełnić błąd ;Boję …	Tak, zaufanie pacjentów zmalało	Zmieniło się częściowo	Mniej czasu dla rodziny;Mniej czasu / brak czasu wolnego;Mniej czasu / brak czasu na zadbanie o siebie (zdrowie, wygląd itp.);Ograniczenie kontaktów towarzyskich;Pogorszenie się relacji z bliskimi;Kryzys w relacjach z partnerem/partnerką/mężem/żoną;	Odmówiono mi obsługi w sklepie;Używano wobec mnie obraźliwych słów;Unikano kontaktów ze mną i/lub z moją rodziną;		Małżonek / partner / małżonka / partnerka;Dalsza rodzina;Znajomi/przyjaciele;Psycholog/psychiatra ;Bezpośredni przełożony;Koleżanki/koledzy z zespołu, w którym pracuję;Pacjenci;	3	5	Palenie papierosów;Picie alkoholu;Zażywanie leków uspokajających;Problemy z zasypianiem;Większa skłonność do konfliktów z otoczeniem;Spożywanie mniejszej liczby posiłków niż dotychczas;Objawy depresyjne;	Palenie papierosów;Picie alkoholu;Zażywanie leków uspokajających;Problemy z zasypianiem;Większa skłonność do konfliktów z otoczeniem;Spożywanie mniejszej liczby posiłków niż dotychczas;Objawy depresyjne;	3	4	Tak korzystałam/em prywatnie z pomocy psychologa/psychiatry	Raczej się zgadzam	Zdecydowanie się nie zgadzam	Zdecydowanie się nie zgadzam	Raczej się nie zgadzam	Raczej się zgadzam	Zdecydowanie się zgadzam	Raczej się nie zgadzam	Raczej się nie zgadzam	Raczej się zgadzam	Raczej się nie zgadzam	Zdecydowanie się zgadzam	Zdecydowanie się zgadzam	Zdecydowanie się zgadzam	Raczej się nie zgadzam	Zdecydowanie się zgadzam	Zdecydowanie się nie zgadzam	Zdecydowanie się nie zgadzam	Zdecydowanie się nie zgadzam	Zdecydowanie się nie zgadzam
98	Zmienił się częściowo	Konieczność podjęcia nowych obowiązków;Konieczność wypełniania dodatkowych dokumentów;Więcej czynności do wykonania przy pacjencie;Większe obciążenie pracą związane z koniecznością czasochłonnego ubierania się w odzież ochronną;Większe obciążenie pracą związane ze zwiększoną absencją personelu (np. z powodu izolacji lub kwarantanny);Ograniczenie możliwości podejmowania pracy w innych ośrodkach po…	Nie	Tak	Tak	Nie	Raczej się zgadzam	Raczej się zgadzam	Zdecydowanie się zgadzam	Zdecydowanie się zgadzam	Zdecydowanie się zgadzam	Raczej się zgadzam	Tak, relacje z członkami zespołu pogorszyły się	Rzadko	3	5	Boję się tego, że nie będę mógł pomóc pacjentowi, bo będzie mi brakować sprzętu;Boję się tego, że zarażę swoich bliskich;Boję się tego, że nie będę mógł pomóc pacjentowi ze względu na zbyt dużą liczbę obowiązków ;Boję się tego, że będę odpowiedzialny/a za błędy popełnione w związku z wykonywaniem pracy wykraczającej poza moje kompetencje ;Boję się tego, że z przemęczenia mogę popełnić błąd ;	Nie, poziom zaufania nie zmienił się	Zmieniło się częściowo	Mniej czasu / brak czasu na zadbanie o siebie (zdrowie, wygląd itp.);Ograniczenie kontaktów towarzyskich;Pogorszenie się stanu zdrowia;Pogorszenie się relacji z bliskimi;Kryzys w relacjach z partnerem/partnerką/mężem/żoną;Mniej czasu dla rodziny;	Nie spotkałem/am się z żadnymi negatywnymi reakcjami;		Małżonek / partner / małżonka / partnerka;Sąsiedzi;Koleżanki/koledzy z zespołu, w którym pracuję;Dalsza rodzina;Znajomi/przyjaciele;Najbliższa rodzina;	3	6	Problemy z zasypianiem;Większa skłonność do konfliktów z otoczeniem;Spożywanie mniejszej liczby posiłków niż dotychczas;Większy stress ;	Spożywanie mniejszej liczby posiłków niż dotychczas;Objawy depresyjne;Problemy z zasypianiem;Większa skłonność do konfliktów z otoczeniem;	5	6	Nie, nie korzystałam/em z pomocy psychologa/psychiatry, choć chciał(a)bym	Zdecydowanie się nie zgadzam	Raczej się nie zgadzam	Raczej się nie zgadzam	Zdecydowanie się nie zgadzam	Zdecydowanie się nie zgadzam	Zdecydowanie się nie zgadzam	Raczej się nie zgadzam	Raczej się nie zgadzam	Raczej się zgadzam	Zdecydowanie się zgadzam	Zdecydowanie się zgadzam	Raczej się zgadzam	Raczej się nie zgadzam	Zdecydowanie się nie zgadzam	Raczej się zgadzam	Zdecydowanie się nie zgadzam	Zdecydowanie się nie zgadzam	Zdecydowanie się nie zgadzam	Zdecydowanie się nie zgadzam
112	Zmienił się częściowo	Wydłużone dyżury / godziny pracy;Konieczność podjęcia nowych obowiązków;Konieczność wypełniania dodatkowych dokumentów;Więcej czynności do wykonania przy pacjencie;Zmiana sposobu komunikowania z pacjentem/rodziną/personelem;Większe obciążenie pracą związane ze zwiększoną absencją personelu (np. z powodu izolacji lub kwarantanny);Większe obciążenie pracą związane z koniecznością czasochłonnego ubi…	Nie	Nie	Nie	Nie	Raczej się nie zgadzam	Raczej się nie zgadzam	Zdecydowanie się nie zgadzam	Zdecydowanie się nie zgadzam	Raczej się nie zgadzam	Raczej się nie zgadzam	Tak, relacje z członkami zespołu pogorszyły się	Bardzo często	4	5	Boję się tego, że zarażę swoich bliskich;Boję się tego, że nie będę mógł pomóc pacjentowi, bo będzie mi brakować sprzętu;Boję się tego, że nie będę mógł pomóc pacjentowi ze względu na zbyt dużą liczbę obowiązków ;Boję się tego, że będę odpowiedzialny/a za błędy popełnione w związku z wykonywaniem pracy wykraczającej poza moje kompetencje ;Boję się tego, że z przemęczenia mogę popełnić błąd ;Boję …	Tak, zaufanie pacjentów zdecydowanie zmalało	Zmieniło się całkowicie	Mniej czasu dla rodziny;Mniej czasu / brak czasu wolnego;Mniej czasu / brak czasu na zadbanie o siebie (zdrowie, wygląd itp.);Ograniczenie kontaktów towarzyskich;Pogorszenie się stanu zdrowia;	Używano wobec mnie obraźliwych słów;		Sąsiedzi;Znajomi/przyjaciele;Koleżanki/koledzy z zespołu, w którym pracuję;	4	5	Palenie papierosów;Picie alkoholu;Problemy z zasypianiem;Większa skłonność do konfliktów z otoczeniem;	Większa skłonność do konfliktów z otoczeniem;Spożywanie większej liczby posiłków niż dotychczas;	3	4	Nie korzystałam/em z pomocy psychologa/psychiatry, bo nie czuję takiej potrzeby	Zdecydowanie się nie zgadzam	Zdecydowanie się nie zgadzam	Zdecydowanie się nie zgadzam	Zdecydowanie się nie zgadzam	Zdecydowanie się nie zgadzam	Zdecydowanie się zgadzam	Zdecydowanie się nie zgadzam	Raczej się nie zgadzam	Raczej się zgadzam	Zdecydowanie się zgadzam	Raczej się zgadzam	Raczej się zgadzam	Zdecydowanie się zgadzam	Raczej się nie zgadzam	Zdecydowanie się zgadzam	Raczej się nie zgadzam	Raczej się nie zgadzam	Zdecydowanie się nie zgadzam	Zdecydowanie się nie zgadzam
123	Zmienił się częściowo	Wydłużone dyżury / godziny pracy;Konieczność wypełniania dodatkowych dokumentów;Zmiana sposobu komunikowania z pacjentem/rodziną/personelem;Większe obciążenie pracą związane ze zwiększoną absencją personelu (np. z powodu izolacji lub kwarantanny);Większe obciążenie pracą związane z koniecznością czasochłonnego ubierania się w odzież ochronną;Konieczność radzenia sobie z hejtem w mediach związanym…	Nie	Tak	Tak	Nie	Raczej się zgadzam	Raczej się zgadzam	Raczej się zgadzam	Zdecydowanie się zgadzam	Raczej się zgadzam	Raczej się zgadzam	Nie, nie zaobserwowałem/zaobserwowałam znaczących zmian	Bardzo często	4	4	Boję się tego, że zarażę swoich bliskich;Boję się tego, że nie będę mógł pomóc pacjentowi, bo będzie mi brakować sprzętu;Boję się tego, że nie będę mógł pomóc pacjentowi ze względu na zbyt dużą liczbę obowiązków ;Boję się tego, że będę odpowiedzialny/a za błędy popełnione w związku z wykonywaniem pracy wykraczającej poza moje kompetencje ;Boję się tego, że z przemęczenia mogę popełnić błąd ;Boję …	Nie, poziom zaufania nie zmienił się	Zmieniło się w niewielkim stopniu	Mniej czasu / brak czasu na zadbanie o siebie (zdrowie, wygląd itp.);Ograniczenie kontaktów towarzyskich;Konieczność zmiany codziennych nawyków (np. w związku nauką zdalną dziecka);	Nie spotkałem/am się z żadnymi negatywnymi reakcjami;		Małżonek / partner / małżonka / partnerka;Dalsza rodzina;Sąsiedzi;Znajomi/przyjaciele;Koleżanki/koledzy z zespołu, w którym pracuję;Wiara / religia;	4	5	Problemy z zasypianiem;Większa skłonność do konfliktów z otoczeniem;Objawy depresyjne;	Problemy z zasypianiem;	4	5	Nie, nie korzystałam/em z pomocy psychologa/psychiatry, choć chciał(a)bym	Raczej się nie zgadzam	Zdecydowanie się nie zgadzam	Zdecydowanie się nie zgadzam	Raczej się nie zgadzam	Raczej się nie zgadzam	Zdecydowanie się zgadzam	Raczej się nie zgadzam	Raczej się nie zgadzam	Zdecydowanie się zgadzam	Zdecydowanie się zgadzam	Raczej się zgadzam	Zdecydowanie się zgadzam	Zdecydowanie się zgadzam	Zdecydowanie się nie zgadzam	Zdecydowanie się zgadzam	Raczej się nie zgadzam	Raczej się nie zgadzam	Raczej się nie zgadzam	Raczej się nie zgadzam
124	Zmienił się częściowo	Wydłużone dyżury / godziny pracy;Konieczność radzenia sobie z hejtem w mediach związanym z odgórnymi ograniczeniami dotyczącymi odwiedzin pacjentów;Większe obciążenie pracą związane ze zwiększoną absencją personelu (np. z powodu izolacji lub kwarantanny);Konieczność podjęcia nowych obowiązków;	Nie	Nie	Nie	Nie	Raczej się zgadzam	Raczej się zgadzam	Raczej się zgadzam	Raczej się zgadzam	Raczej się zgadzam	Raczej się zgadzam	Nie, nie zaobserwowałem/zaobserwowałam znaczących zmian	Często	4	4	Boję się tego, że zarażę swoich bliskich;Boję się tego, że nie będę mógł pomóc pacjentowi ze względu na zbyt dużą liczbę obowiązków ;Boję się tego, że będę odpowiedzialny/a za błędy popełnione w związku z wykonywaniem pracy wykraczającej poza moje kompetencje ;Boję się tego, że z przemęczenia mogę popełnić błąd ;Boję się tego, że nie będę mieć środków ochrony osobistej;	Nie, poziom zaufania nie zmienił się	Zmieniło się w niewielkim stopniu	Ograniczenie kontaktów towarzyskich;Mniej czasu dla rodziny;Konieczność czasowego wyprowadzenia się z domu;	Nie spotkałem/am się z żadnymi negatywnymi reakcjami;		Małżonek / partner / małżonka / partnerka;Dalsza rodzina;Znajomi/przyjaciele;Koleżanki/koledzy z zespołu, w którym pracuję;	3	5	Żadne z powyższych;	Żadne z powyższych;	3	4	Nie korzystałam/em z pomocy psychologa/psychiatry, bo nie czuję takiej potrzeby	Zdecydowanie się nie zgadzam	Zdecydowanie się nie zgadzam	Zdecydowanie się nie zgadzam	Zdecydowanie się nie zgadzam	Zdecydowanie się nie zgadzam	Zdecydowanie się zgadzam	Raczej się nie zgadzam	Raczej się nie zgadzam	Raczej się zgadzam	Raczej się zgadzam	Raczej się zgadzam	Zdecydowanie się zgadzam	Zdecydowanie się zgadzam	Zdecydowanie się nie zgadzam	Zdecydowanie się zgadzam	Raczej się nie zgadzam	Raczej się nie zgadzam	Raczej się nie zgadzam	Raczej się nie zgadzam
129	Wcale się nie zmienił		Nie	Nie	Tak	Nie	Raczej się nie zgadzam	Raczej się zgadzam	Raczej się zgadzam	Raczej się zgadzam	Raczej się zgadzam	Raczej się zgadzam	Tak, relacje z członkami zespołu pogorszyły się	Rzadko	4	5	Boję się tego, że zarażę swoich bliskich;Boję się tego, że nie będę mógł pomóc pacjentowi ze względu na zbyt dużą liczbę obowiązków ;Boję się tego, że będę odpowiedzialny/a za błędy popełnione w związku z wykonywaniem pracy wykraczającej poza moje kompetencje ;Boję się tego, że z przemęczenia mogę popełnić błąd ;	Tak, zaufanie pacjentów zmalało	Zmieniło się częściowo	Mniej czasu dla rodziny;Ograniczenie kontaktów towarzyskich;Konieczność zmiany codziennych nawyków (np. w związku nauką zdalną dziecka);Pogorszenie się relacji z bliskimi;	Unikano kontaktów ze mną i/lub z moją rodziną;		Znajomi/przyjaciele;Koleżanki/koledzy z zespołu, w którym pracuję;	3	5	Zażywanie leków uspokajających;Problemy z zasypianiem;Większa skłonność do konfliktów z otoczeniem;Spożywanie mniejszej liczby posiłków niż dotychczas;	Palenie papierosów;Zażywanie leków uspokajających;Problemy z zasypianiem;Większa skłonność do konfliktów z otoczeniem;Spożywanie mniejszej liczby posiłków niż dotychczas;	3	4	Nie, nie korzystałam/em z pomocy psychologa/psychiatry, choć chciał(a)bym	Zdecydowanie się nie zgadzam	Zdecydowanie się nie zgadzam	Zdecydowanie się nie zgadzam	Zdecydowanie się nie zgadzam	Zdecydowanie się nie zgadzam	Zdecydowanie się nie zgadzam	Raczej się nie zgadzam	Zdecydowanie się nie zgadzam	Zdecydowanie się zgadzam	Raczej się zgadzam	Raczej się zgadzam	Raczej się zgadzam	Zdecydowanie się zgadzam	Raczej się nie zgadzam	Zdecydowanie się zgadzam	Raczej się nie zgadzam	Raczej się zgadzam	Raczej się nie zgadzam	Raczej się nie zgadzam
130	Zmienił się całkowicie	Konieczność podjęcia nowych obowiązków;Zmiana sposobu komunikowania z pacjentem/rodziną/personelem;Większe obciążenie pracą związane ze zwiększoną absencją personelu (np. z powodu izolacji lub kwarantanny);Większe obciążenie pracą związane z koniecznością czasochłonnego ubierania się w odzież ochronną;	Nie	Nie	Nie	Nie	Zdecydowanie się nie zgadzam	Raczej się zgadzam	Zdecydowanie się zgadzam	Zdecydowanie się zgadzam	Raczej się zgadzam	Raczej się zgadzam	Tak, relacje z członkami zespołu pogorszyły się	Rzadko	3	3	Boję się tego, że się zarażę;Boję się tego, że zarażę swoich bliskich;Boję się tego, że nie będę mógł pomóc pacjentowi ze względu na zbyt dużą liczbę obowiązków ;Boję się tego, że z przemęczenia mogę popełnić błąd ;boję sięże będę musiała zostać dłużej w pracy np. na dobę;	Tak, zaufanie pacjentów zmalało	Zmieniło się całkowicie	Mniej czasu dla rodziny;Mniej czasu / brak czasu na zadbanie o siebie (zdrowie, wygląd itp.);Mniej czasu / brak czasu wolnego;Ograniczenie kontaktów towarzyskich;Konieczność zmiany codziennych nawyków (np. w związku nauką zdalną dziecka);Pogorszenie się relacji z bliskimi;	Unikano kontaktów ze mną i/lub z moją rodziną;		Sąsiedzi;Znajomi/przyjaciele;Wiara / religia;Pacjenci;Koleżanki/koledzy z zespołu, w którym pracuję;rodzice;	4	6	Problemy z zasypianiem;Większa skłonność do konfliktów z otoczeniem;Objawy depresyjne;	Problemy z zasypianiem;Objawy depresyjne;Większa skłonność do konfliktów z otoczeniem;	3	5	Nie korzystałam/em z pomocy psychologa/psychiatry, bo nie czuję takiej potrzeby	Raczej się nie zgadzam	Raczej się nie zgadzam	Raczej się nie zgadzam	Raczej się zgadzam	Raczej się zgadzam	Raczej się zgadzam	Raczej się zgadzam	Zdecydowanie się zgadzam	Zdecydowanie się zgadzam	Zdecydowanie się zgadzam	Raczej się zgadzam	Zdecydowanie się zgadzam	Zdecydowanie się zgadzam	Zdecydowanie się nie zgadzam	Zdecydowanie się zgadzam	Raczej się nie zgadzam	Zdecydowanie się nie zgadzam	Raczej się nie zgadzam	Raczej się nie zgadzam
132	Zmienił się częściowo	Zmiana sposobu komunikowania z pacjentem/rodziną/personelem;Większe obciążenie pracą związane z koniecznością czasochłonnego ubierania się w odzież ochronną;	Nie	Nie	Tak	Nie	Raczej się zgadzam	Raczej się zgadzam	Raczej się zgadzam	Raczej się zgadzam	Raczej się zgadzam	Raczej się zgadzam	Nie, nie zaobserwowałem/zaobserwowałam znaczących zmian	Rzadko	4	4	Boję się tego, że nie będę mieć środków ochrony osobistej;	Nie, poziom zaufania nie zmienił się	Zmieniło się częściowo	Ograniczenie kontaktów towarzyskich;Pogorszenie się relacji z bliskimi;	Nie spotkałem/am się z żadnymi negatywnymi reakcjami;		Małżonek / partner / małżonka / partnerka;Dalsza rodzina;Znajomi/przyjaciele;Koleżanki/koledzy z zespołu, w którym pracuję;Pacjenci;	3	3	Żadne z powyższych;	Żadne z powyższych;	4	5	Nie, nie korzystałam/em z pomocy psychologa/psychiatry, choć chciał(a)bym	Raczej się nie zgadzam	Raczej się nie zgadzam	Raczej się nie zgadzam	Raczej się nie zgadzam	Raczej się nie zgadzam	Raczej się nie zgadzam	Raczej się zgadzam	Raczej się nie zgadzam	Raczej się zgadzam	Zdecydowanie się zgadzam	Raczej się zgadzam	Raczej się nie zgadzam	Raczej się nie zgadzam	Raczej się zgadzam	Raczej się zgadzam	Zdecydowanie się nie zgadzam	Zdecydowanie się zgadzam	Zdecydowanie się nie zgadzam	Raczej się nie zgadzam
135	Zmienił się częściowo	Więcej czynności do wykonania przy pacjencie;Zmiana sposobu komunikowania z pacjentem/rodziną/personelem;Większe obciążenie pracą związane ze zwiększoną absencją personelu (np. z powodu izolacji lub kwarantanny);Większe obciążenie pracą związane z koniecznością czasochłonnego ubierania się w odzież ochronną;Konieczność wypełniania dodatkowych dokumentów;	Nie	Nie	Nie	Nie	Raczej się nie zgadzam	Raczej się nie zgadzam	Zdecydowanie się nie zgadzam	Zdecydowanie się nie zgadzam	Raczej się zgadzam	Raczej się nie zgadzam	Nie, nie zaobserwowałem/zaobserwowałam znaczących zmian	Często	4	3	Boję się tego, że zarażę swoich bliskich;Boję się tego, że się zarażę;Boję się tego, że będę odpowiedzialny/a za błędy popełnione w związku z wykonywaniem pracy wykraczającej poza moje kompetencje ;Boję się tego, że nie będę mieć środków ochrony osobistej;Boję się śmierci pacjenta ;	Tak, zaufanie pacjentów zmalało	Zmieniło się w niewielkim stopniu	Ograniczenie kontaktów towarzyskich;	Nie spotkałem/am się z żadnymi negatywnymi reakcjami;		Małżonek / partner / małżonka / partnerka;Znajomi/przyjaciele;	3	4	Problemy z zasypianiem;Świadome eksponowanie się na kontakt z wirusem;	Świadome eksponowanie się na kontakt z wirusem;	2	3	Nie korzystałam/em z pomocy psychologa/psychiatry, bo nie czuję takiej potrzeby	Raczej się zgadzam	Raczej się nie zgadzam	Zdecydowanie się nie zgadzam	Zdecydowanie się nie zgadzam	Raczej się nie zgadzam	Zdecydowanie się zgadzam	Raczej się nie zgadzam	Raczej się nie zgadzam	Zdecydowanie się zgadzam	Raczej się zgadzam	Zdecydowanie się zgadzam	Zdecydowanie się zgadzam	Zdecydowanie się zgadzam	Zdecydowanie się nie zgadzam	Raczej się nie zgadzam	Zdecydowanie się zgadzam	Raczej się nie zgadzam	Raczej się zgadzam	Raczej się zgadzam
142	Zmienił się częściowo	Konieczność podjęcia nowych obowiązków;Konieczność wypełniania dodatkowych dokumentów;Więcej czynności do wykonania przy pacjencie;Zmiana sposobu komunikowania z pacjentem/rodziną/personelem;Większe obciążenie pracą związane z koniecznością czasochłonnego ubierania się w odzież ochronną;	Nie	Nie	Nie	Tak	Raczej się zgadzam	Raczej się zgadzam	Zdecydowanie się zgadzam	Zdecydowanie się zgadzam	Zdecydowanie się zgadzam	Zdecydowanie się zgadzam	Nie, nie zaobserwowałem/zaobserwowałam znaczących zmian	Rzadko	4	4	Boję się śmierci pacjenta ;	Tak, zaufanie pacjentów zmalało	Zmieniło się w niewielkim stopniu	Mniej czasu / brak czasu na zadbanie o siebie (zdrowie, wygląd itp.);Ograniczenie kontaktów towarzyskich;	Nie spotkałem/am się z żadnymi negatywnymi reakcjami;		Małżonek / partner / małżonka / partnerka;Znajomi/przyjaciele;Koleżanki/koledzy z zespołu, w którym pracuję;	4	5	Większa skłonność do konfliktów z otoczeniem;	Większa skłonność do konfliktów z otoczeniem;	4	5	Nie korzystałam/em z pomocy psychologa/psychiatry, bo nie czuję takiej potrzeby	Zdecydowanie się nie zgadzam	Zdecydowanie się nie zgadzam	Raczej się nie zgadzam	Raczej się nie zgadzam	Raczej się nie zgadzam	Raczej się zgadzam	Zdecydowanie się nie zgadzam	Zdecydowanie się nie zgadzam	Raczej się zgadzam	Zdecydowanie się zgadzam	Raczej się zgadzam	Zdecydowanie się zgadzam	Zdecydowanie się zgadzam	Raczej się nie zgadzam	Zdecydowanie się zgadzam	Zdecydowanie się zgadzam	Zdecydowanie się zgadzam	Zdecydowanie się zgadzam	Zdecydowanie się zgadzam
143	Zmienił się częściowo	Konieczność podjęcia nowych obowiązków;Konieczność wypełniania dodatkowych dokumentów;Zmiana sposobu komunikowania z pacjentem/rodziną/personelem;Większe obciążenie pracą związane ze zwiększoną absencją personelu (np. z powodu izolacji lub kwarantanny);Większe obciążenie pracą związane z koniecznością czasochłonnego ubierania się w odzież ochronną;	Tak	Tak	Tak	Tak	Raczej się zgadzam	Raczej się zgadzam	Raczej się zgadzam	Raczej się zgadzam	Raczej się nie zgadzam	Raczej się zgadzam	Tak, relacje z członkami zespołu pogorszyły się	Rzadko	4	4	Boję się tego, że zarażę swoich bliskich;Boję się tego, że nie będę mógł pomóc pacjentowi ze względu na zbyt dużą liczbę obowiązków ;	Nie, poziom zaufania nie zmienił się	Zmieniło się w niewielkim stopniu	Mniej czasu / brak czasu na zadbanie o siebie (zdrowie, wygląd itp.);Ograniczenie kontaktów towarzyskich;	Unikano kontaktów ze mną i/lub z moją rodziną;		Małżonek / partner / małżonka / partnerka;Koleżanki/koledzy z zespołu, w którym pracuję;	3	4	Problemy z zasypianiem;Większa skłonność do konfliktów z otoczeniem;	Problemy z zasypianiem;Objawy depresyjne;	3	4	Nie korzystałam/em z pomocy psychologa/psychiatry, bo nie czuję takiej potrzeby	Raczej się nie zgadzam	Raczej się nie zgadzam	Raczej się nie zgadzam	Raczej się nie zgadzam	Raczej się nie zgadzam	Zdecydowanie się nie zgadzam	Raczej się nie zgadzam	Raczej się nie zgadzam	Raczej się zgadzam	Raczej się zgadzam	Raczej się zgadzam	Zdecydowanie się zgadzam	Zdecydowanie się zgadzam	Raczej się nie zgadzam	Zdecydowanie się zgadzam	Raczej się nie zgadzam	Raczej się zgadzam	Raczej się nie zgadzam	Raczej się zgadzam
149	Zmienił się całkowicie	Wydłużone dyżury / godziny pracy;Konieczność podjęcia nowych obowiązków;Więcej czynności do wykonania przy pacjencie;Zmiana sposobu komunikowania z pacjentem/rodziną/personelem;Większe obciążenie pracą związane ze zwiększoną absencją personelu (np. z powodu izolacji lub kwarantanny);Większe obciążenie pracą związane z koniecznością czasochłonnego ubierania się w odzież ochronną;	Nie	Nie	Nie	Nie	Zdecydowanie się zgadzam	Raczej się zgadzam	Raczej się zgadzam	Raczej się zgadzam	Raczej się zgadzam	Zdecydowanie się zgadzam	Nie, nie zaobserwowałem/zaobserwowałam znaczących zmian	Bardzo często	6	6	Boję się tego, że zarażę swoich bliskich;Boję się tego, że z przemęczenia mogę popełnić błąd ;Boję się tego, że nie będę mieć środków ochrony osobistej;	Nie, poziom zaufania nie zmienił się	Zmieniło się w niewielkim stopniu	Mniej czasu dla rodziny;Mniej czasu / brak czasu wolnego;Mniej czasu / brak czasu na zadbanie o siebie (zdrowie, wygląd itp.);Kryzys w relacjach z partnerem/partnerką/mężem/żoną;	Unikano kontaktów ze mną i/lub z moją rodziną;		Małżonek / partner / małżonka / partnerka;Znajomi/przyjaciele;Koleżanki/koledzy z zespołu, w którym pracuję;	3	3	Palenie papierosów;Problemy z zasypianiem;Spożywanie mniejszej liczby posiłków niż dotychczas;	Palenie papierosów;Problemy z zasypianiem;Większa skłonność do konfliktów z otoczeniem;Spożywanie mniejszej liczby posiłków niż dotychczas;	3	3	Nie korzystałam/em z pomocy psychologa/psychiatry, bo nie czuję takiej potrzeby	Raczej się zgadzam	Raczej się nie zgadzam	Raczej się nie zgadzam	Raczej się nie zgadzam	Raczej się nie zgadzam	Raczej się nie zgadzam	Raczej się nie zgadzam	Raczej się nie zgadzam	Raczej się zgadzam	Raczej się zgadzam	Raczej się zgadzam	Zdecydowanie się zgadzam	Zdecydowanie się zgadzam	Zdecydowanie się nie zgadzam	Zdecydowanie się zgadzam	Zdecydowanie się nie zgadzam	Zdecydowanie się nie zgadzam	Raczej się nie zgadzam	Raczej się nie zgadzam
150	Zmienił się częściowo	Konieczność wypełniania dodatkowych dokumentów;Większe obciążenie pracą związane ze zwiększoną absencją personelu (np. z powodu izolacji lub kwarantanny);Większe obciążenie pracą związane z koniecznością czasochłonnego ubierania się w odzież ochronną;Ograniczenie możliwości podejmowania pracy w innych ośrodkach poza podstawowym miejscem pracy;Konieczność radzenia sobie z hejtem w mediach związany…	Nie	Tak	Tak	Tak	Zdecydowanie się zgadzam	Zdecydowanie się zgadzam	Zdecydowanie się zgadzam	Zdecydowanie się zgadzam	Zdecydowanie się zgadzam	Zdecydowanie się zgadzam	Tak, relacje z członkami zespołu polepszyły się	Często	5	5	Boję się tego, że się zarażę;Boję się tego, że zarażę swoich bliskich;	Nie, poziom zaufania nie zmienił się	Zmieniło się częściowo	Ograniczenie kontaktów towarzyskich;Kryzys w relacjach z partnerem/partnerką/mężem/żoną;	Odmówiono mi obsługi w salonie kosmetycznym / u fryzjera;Unikano kontaktów ze mną i/lub z moją rodziną;		Małżonek / partner / małżonka / partnerka;Znajomi/przyjaciele;Koleżanki/koledzy z zespołu, w którym pracuję;	3	5	Palenie papierosów;Problemy z zasypianiem;Spożywanie większej liczby posiłków niż dotychczas;Objawy depresyjne;	Palenie papierosów;	3	5	Nie korzystałam/em z pomocy psychologa/psychiatry, bo nie czuję takiej potrzeby	Raczej się nie zgadzam	Raczej się nie zgadzam	Raczej się nie zgadzam	Raczej się nie zgadzam	Raczej się nie zgadzam	Raczej się zgadzam	Raczej się nie zgadzam	Raczej się nie zgadzam	Zdecydowanie się zgadzam	Zdecydowanie się zgadzam	Zdecydowanie się zgadzam	Zdecydowanie się zgadzam	Raczej się zgadzam	Raczej się nie zgadzam	Zdecydowanie się zgadzam	Raczej się nie zgadzam	Raczej się nie zgadzam	Raczej się nie zgadzam	Raczej się nie zgadzam
151	Zmienił się częściowo	Konieczność podjęcia nowych obowiązków;Konieczność wypełniania dodatkowych dokumentów;Więcej czynności do wykonania przy pacjencie;Zmiana sposobu komunikowania z pacjentem/rodziną/personelem;Większe obciążenie pracą związane ze zwiększoną absencją personelu (np. z powodu izolacji lub kwarantanny);	Nie	Tak	Tak	Nie	Raczej się zgadzam	Raczej się zgadzam	Zdecydowanie się zgadzam	Zdecydowanie się zgadzam	Raczej się zgadzam	Raczej się zgadzam	Nie, nie zaobserwowałem/zaobserwowałam znaczących zmian	Często	5	5	Boję się tego, że się zarażę;Boję się tego, że zarażę swoich bliskich;Boję się tego, że nie będę mógł pomóc pacjentowi, bo będzie mi brakować sprzętu;Boję się tego, że nie będę mógł pomóc pacjentowi ze względu na zbyt dużą liczbę obowiązków ;Boję się tego, że będę odpowiedzialny/a za błędy popełnione w związku z wykonywaniem pracy wykraczającej poza moje kompetencje ;Boję się tego, że z przemęcze…	Tak, zaufanie pacjentów zdecydowanie zmalało	Zmieniło się całkowicie	Mniej czasu / brak czasu na zadbanie o siebie (zdrowie, wygląd itp.);Ograniczenie kontaktów towarzyskich;Konieczność zmiany codziennych nawyków (np. w związku nauką zdalną dziecka);	Nie spotkałem/am się z żadnymi negatywnymi reakcjami;		Małżonek / partner / małżonka / partnerka;Znajomi/przyjaciele;Koleżanki/koledzy z zespołu, w którym pracuję;	3	5	Picie alkoholu;Zażywanie leków uspokajających;Problemy z zasypianiem;Większa skłonność do konfliktów z otoczeniem;Spożywanie mniejszej liczby posiłków niż dotychczas;Świadome eksponowanie się na kontakt z wirusem;Objawy depresyjne;	Picie alkoholu;Większa skłonność do konfliktów z otoczeniem;Świadome eksponowanie się na kontakt z wirusem;	2	5	Nie korzystałam/em z pomocy psychologa/psychiatry, bo nie czuję takiej potrzeby	Zdecydowanie się nie zgadzam	Zdecydowanie się nie zgadzam	Zdecydowanie się nie zgadzam	Zdecydowanie się nie zgadzam	Raczej się nie zgadzam	Zdecydowanie się nie zgadzam	Zdecydowanie się nie zgadzam	Raczej się nie zgadzam	Raczej się nie zgadzam	Raczej się nie zgadzam	Zdecydowanie się zgadzam	Zdecydowanie się zgadzam	Zdecydowanie się zgadzam	Raczej się zgadzam	Zdecydowanie się zgadzam	Raczej się nie zgadzam	Raczej się zgadzam	Raczej się nie zgadzam	Raczej się nie zgadzam
170	Zmienił się całkowicie	Zmiana sposobu komunikowania z pacjentem/rodziną/personelem;Większe obciążenie pracą związane z koniecznością czasochłonnego ubierania się w odzież ochronną;	Nie	Nie	Nie	Tak	Raczej się zgadzam	Raczej się zgadzam	Raczej się zgadzam	Raczej się zgadzam	Raczej się zgadzam	Raczej się zgadzam	Tak, relacje z członkami zespołu pogorszyły się	Rzadko	3	3	Boję się tego, że z przemęczenia mogę popełnić błąd ;	Nie, poziom zaufania nie zmienił się	Zmieniło się w niewielkim stopniu	Pogorszenie się relacji z bliskimi;	Nie spotkałem/am się z żadnymi negatywnymi reakcjami;		Małżonek / partner / małżonka / partnerka;Wiara / religia;	3	6	Większa skłonność do konfliktów z otoczeniem;	Żadne z powyższych;	2	2	Tak korzystałam/em prywatnie z pomocy psychologa/psychiatry	Raczej się nie zgadzam	Zdecydowanie się nie zgadzam	Raczej się nie zgadzam	Zdecydowanie się nie zgadzam	Raczej się zgadzam	Zdecydowanie się nie zgadzam	Raczej się nie zgadzam	Raczej się zgadzam	Raczej się zgadzam	Raczej się nie zgadzam	Raczej się nie zgadzam	Raczej się nie zgadzam	Raczej się nie zgadzam	Zdecydowanie się nie zgadzam	Raczej się zgadzam	Raczej się nie zgadzam	Raczej się nie zgadzam	Raczej się nie zgadzam	Raczej się nie zgadzam
188	Zmienił się w niewielkim stopniu	Większe obciążenie pracą związane ze zwiększoną absencją personelu (np. z powodu izolacji lub kwarantanny);Konieczność radzenia sobie z hejtem w mediach związanym z odgórnymi ograniczeniami dotyczącymi odwiedzin pacjentów;	Tak	Tak	Tak	Tak	Raczej się zgadzam	Raczej się zgadzam	Zdecydowanie się nie zgadzam	Raczej się zgadzam	Raczej się zgadzam	Raczej się zgadzam	Nie, nie zaobserwowałem/zaobserwowałam znaczących zmian	Często	5	4	Boję się tego, że nie będę mógł pomóc pacjentowi ze względu na zbyt dużą liczbę obowiązków ;Boję się tego, że nie będę mieć środków ochrony osobistej;	Tak, zaufanie pacjentów zmalało	Zmieniło się w niewielkim stopniu	Mniej czasu / brak czasu na zadbanie o siebie (zdrowie, wygląd itp.);Ograniczenie kontaktów towarzyskich;Pogorszenie się relacji z bliskimi;	Unikano kontaktów ze mną i/lub z moją rodziną;		Małżonek / partner / małżonka / partnerka;Znajomi/przyjaciele;Koleżanki/koledzy z zespołu, w którym pracuję;	5	5	Problemy z zasypianiem;	Problemy z zasypianiem;	3	3	Nie korzystałam/em z pomocy psychologa/psychiatry, bo nie czuję takiej potrzeby	Zdecydowanie się nie zgadzam	Zdecydowanie się nie zgadzam	Zdecydowanie się nie zgadzam	Raczej się nie zgadzam	Raczej się nie zgadzam	Raczej się zgadzam	Raczej się nie zgadzam	Raczej się zgadzam	Raczej się zgadzam	Raczej się zgadzam	Raczej się zgadzam	Raczej się zgadzam	Raczej się zgadzam	Zdecydowanie się nie zgadzam	Raczej się zgadzam	Raczej się zgadzam	Raczej się nie zgadzam	Raczej się nie zgadzam	Raczej się zgadzam
190	Zmienił się w niewielkim stopniu	Zmiana sposobu komunikowania z pacjentem/rodziną/personelem;Większe obciążenie pracą związane ze zwiększoną absencją personelu (np. z powodu izolacji lub kwarantanny);Większe obciążenie pracą związane z koniecznością czasochłonnego ubierania się w odzież ochronną;Konieczność radzenia sobie z hejtem w mediach związanym z odgórnymi ograniczeniami dotyczącymi odwiedzin pacjentów;	Nie	Nie	Tak	Nie	Raczej się zgadzam	Raczej się zgadzam	Raczej się nie zgadzam	Raczej się zgadzam	Raczej się zgadzam	Raczej się zgadzam	Nie, nie zaobserwowałem/zaobserwowałam znaczących zmian	Często	5	5	Boję się tego, że zarażę swoich bliskich;Boję się tego, że nie będę mógł pomóc pacjentowi, bo będzie mi brakować sprzętu;Boję się tego, że nie będę mieć środków ochrony osobistej;	Tak, zaufanie pacjentów zmalało	Zmieniło się częściowo	Mniej czasu / brak czasu na zadbanie o siebie (zdrowie, wygląd itp.);Ograniczenie kontaktów towarzyskich;	Nie spotkałem/am się z żadnymi negatywnymi reakcjami;		Dalsza rodzina;Znajomi/przyjaciele;Koleżanki/koledzy z zespołu, w którym pracuję;	5	5	Żadne z powyższych;	Żadne z powyższych;	3	3	Nie korzystałam/em z pomocy psychologa/psychiatry, bo nie czuję takiej potrzeby	Zdecydowanie się nie zgadzam	Zdecydowanie się nie zgadzam	Raczej się nie zgadzam	Raczej się nie zgadzam	Raczej się zgadzam	Raczej się zgadzam	Raczej się zgadzam	Raczej się zgadzam	Raczej się nie zgadzam	Raczej się zgadzam	Raczej się nie zgadzam	Raczej się zgadzam	Raczej się zgadzam	Zdecydowanie się nie zgadzam	Zdecydowanie się zgadzam	Zdecydowanie się nie zgadzam	Zdecydowanie się nie zgadzam	Raczej się nie zgadzam	Raczej się nie zgadzam
192	Zmienił się częściowo	Konieczność podjęcia nowych obowiązków;Konieczność wypełniania dodatkowych dokumentów;Zmiana sposobu komunikowania z pacjentem/rodziną/personelem;Większe obciążenie pracą związane ze zwiększoną absencją personelu (np. z powodu izolacji lub kwarantanny);Większe obciążenie pracą związane z koniecznością czasochłonnego ubierania się w odzież ochronną;Konieczność radzenia sobie z hejtem w mediach zwi…	Tak	Tak	Tak	Tak	Raczej się zgadzam	Raczej się zgadzam	Raczej się zgadzam	Raczej się zgadzam	Raczej się zgadzam	Raczej się zgadzam	Nie, nie zaobserwowałem/zaobserwowałam znaczących zmian	Bardzo często	4	4	Boję się tego, że zarażę swoich bliskich;Boję się tego, że nie będę mógł pomóc pacjentowi ze względu na zbyt dużą liczbę obowiązków ;Boję się tego, że będę odpowiedzialny/a za błędy popełnione w związku z wykonywaniem pracy wykraczającej poza moje kompetencje ;Boję się tego, że z przemęczenia mogę popełnić błąd ;Boję się tego, że nie będę mieć środków ochrony osobistej;	Tak, zaufanie pacjentów zmalało	Zmieniło się częściowo	Mniej czasu dla rodziny;Ograniczenie kontaktów towarzyskich;	Nie spotkałem/am się z żadnymi negatywnymi reakcjami;		Małżonek / partner / małżonka / partnerka;Znajomi/przyjaciele;	4	5	Żadne z powyższych;	Żadne z powyższych;	3	4	Nie, nie korzystałam/em z pomocy psychologa/psychiatry, choć chciał(a)bym	Zdecydowanie się nie zgadzam	Zdecydowanie się nie zgadzam	Zdecydowanie się nie zgadzam	Zdecydowanie się nie zgadzam	Zdecydowanie się nie zgadzam	Zdecydowanie się nie zgadzam	Zdecydowanie się nie zgadzam	Raczej się zgadzam	Raczej się zgadzam	Raczej się zgadzam	Zdecydowanie się zgadzam	Raczej się zgadzam	Zdecydowanie się zgadzam	Raczej się nie zgadzam	Zdecydowanie się zgadzam	Raczej się nie zgadzam	Raczej się nie zgadzam	Zdecydowanie się nie zgadzam	Raczej się nie zgadzam
207	Zmienił się częściowo	Konieczność wypełniania dodatkowych dokumentów;Więcej czynności do wykonania przy pacjencie;Zmiana sposobu komunikowania z pacjentem/rodziną/personelem;Większe obciążenie pracą związane ze zwiększoną absencją personelu (np. z powodu izolacji lub kwarantanny);Większe obciążenie pracą związane z koniecznością czasochłonnego ubierania się w odzież ochronną;Konieczność radzenia sobie z hejtem w media…	Tak	Tak	Tak	Tak	Zdecydowanie się zgadzam	Zdecydowanie się zgadzam	Zdecydowanie się zgadzam	Zdecydowanie się zgadzam	Zdecydowanie się zgadzam	Zdecydowanie się zgadzam	Nie, nie zaobserwowałem/zaobserwowałam znaczących zmian	Bardzo rzadko	6	6	Boję się tego, że zarażę swoich bliskich;	Tak, zaufanie pacjentów zmalało	Zmieniło się całkowicie	Mniej czasu / brak czasu na zadbanie o siebie (zdrowie, wygląd itp.);Ograniczenie kontaktów towarzyskich;	Nie spotkałem/am się z żadnymi negatywnymi reakcjami;		Nikt mnie nie wspiera;	5	5	Palenie papierosów;	Żadne z powyższych;	5	5	Nie korzystałam/em z pomocy psychologa/psychiatry, bo nie czuję takiej potrzeby	Zdecydowanie się nie zgadzam	Raczej się nie zgadzam	Raczej się nie zgadzam	Raczej się zgadzam	Zdecydowanie się nie zgadzam	Zdecydowanie się nie zgadzam	Raczej się nie zgadzam	Raczej się nie zgadzam	Raczej się zgadzam	Raczej się zgadzam	Raczej się zgadzam	Raczej się zgadzam	Zdecydowanie się zgadzam	Zdecydowanie się nie zgadzam	Zdecydowanie się zgadzam	Zdecydowanie się nie zgadzam	Raczej się zgadzam	Zdecydowanie się nie zgadzam	Zdecydowanie się nie zgadzam
12	Zmienił się całkowicie	Konieczność wypełniania dodatkowych dokumentów;Zmiana sposobu komunikowania z pacjentem/rodziną/personelem;Większe obciążenie pracą związane ze zwiększoną absencją personelu (np. z powodu izolacji lub kwarantanny);Większe obciążenie pracą związane z koniecznością czasochłonnego ubierania się w odzież ochronną;	Nie	Tak	Tak	Tak	Zdecydowanie się zgadzam	Zdecydowanie się zgadzam	Zdecydowanie się zgadzam	Zdecydowanie się zgadzam	Zdecydowanie się zgadzam	Zdecydowanie się zgadzam	Nie, nie zaobserwowałem/zaobserwowałam znaczących zmian	Często	5	5	Boję się tego, że się zarażę;Boję się tego, że zarażę swoich bliskich;	Nie, poziom zaufania nie zmienił się	Zmieniło się w niewielkim stopniu	Mniej czasu / brak czasu na zadbanie o siebie (zdrowie, wygląd itp.);Ograniczenie kontaktów towarzyskich;Konieczność zmiany codziennych nawyków (np. w związku nauką zdalną dziecka);	Nie spotkałem/am się z żadnymi negatywnymi reakcjami;		Małżonek / partner / małżonka / partnerka;Dziecko / dzieci;Sąsiedzi;Dalsza rodzina;Znajomi/przyjaciele;Bezpośredni przełożony;Koleżanki/koledzy z zespołu, w którym pracuję;Ksiądz / duchowny;Wiara / religia;	4	5	Żadne z powyższych;	Żadne z powyższych;	1	4	Nie korzystałam/em z pomocy psychologa/psychiatry, bo nie czuję takiej potrzeby	Zdecydowanie się zgadzam	Zdecydowanie się zgadzam	Raczej się zgadzam	Raczej się zgadzam	Raczej się zgadzam	Raczej się nie zgadzam	Raczej się nie zgadzam	Raczej się zgadzam	Raczej się zgadzam	Raczej się zgadzam	Raczej się nie zgadzam	Zdecydowanie się zgadzam	Zdecydowanie się zgadzam	Raczej się zgadzam	Zdecydowanie się zgadzam	Raczej się zgadzam	Raczej się zgadzam	Raczej się zgadzam	Raczej się zgadzam
25	Zmienił się częściowo	Konieczność wypełniania dodatkowych dokumentów;Zmiana sposobu komunikowania z pacjentem/rodziną/personelem;Większe obciążenie pracą związane ze zwiększoną absencją personelu (np. z powodu izolacji lub kwarantanny);Większe obciążenie pracą związane z koniecznością czasochłonnego ubierania się w odzież ochronną;	Tak	Tak	Tak	Tak	Zdecydowanie się zgadzam	Raczej się zgadzam	Raczej się zgadzam	Raczej się zgadzam	Raczej się zgadzam	Raczej się zgadzam	Nie, nie zaobserwowałem/zaobserwowałam znaczących zmian	Rzadko	5	5	Boję się tego, że nie będę mógł pomóc pacjentowi ze względu na zbyt dużą liczbę obowiązków ;Boję się tego, że będę odpowiedzialny/a za błędy popełnione w związku z wykonywaniem pracy wykraczającej poza moje kompetencje ;	Nie, poziom zaufania nie zmienił się	Zmieniło się w niewielkim stopniu	Konieczność zmiany codziennych nawyków (np. w związku nauką zdalną dziecka);Ograniczenie kontaktów towarzyskich;	Nie spotkałem/am się z żadnymi negatywnymi reakcjami;		Małżonek / partner / małżonka / partnerka;Znajomi/przyjaciele;Bezpośredni przełożony;Koleżanki/koledzy z zespołu, w którym pracuję;	3	5	Żadne z powyższych;	Żadne z powyższych;	2	2	Nie korzystałam/em z pomocy psychologa/psychiatry, bo nie czuję takiej potrzeby	Zdecydowanie się nie zgadzam	Raczej się nie zgadzam	Zdecydowanie się nie zgadzam	Raczej się nie zgadzam	Raczej się zgadzam	Zdecydowanie się zgadzam	Zdecydowanie się nie zgadzam	Raczej się nie zgadzam	Raczej się nie zgadzam	Raczej się zgadzam	Zdecydowanie się zgadzam	Zdecydowanie się zgadzam	Raczej się zgadzam	Zdecydowanie się nie zgadzam	Zdecydowanie się zgadzam	Zdecydowanie się nie zgadzam	Raczej się nie zgadzam	Raczej się nie zgadzam	Raczej się nie zgadzam
28	Zmienił się w niewielkim stopniu	Więcej czynności do wykonania przy pacjencie;Większe obciążenie pracą związane ze zwiększoną absencją personelu (np. z powodu izolacji lub kwarantanny);Większe obciążenie pracą związane z koniecznością czasochłonnego ubierania się w odzież ochronną;Konieczność radzenia sobie z hejtem w mediach związanym z odgórnymi ograniczeniami dotyczącymi odwiedzin pacjentów;Konieczność podjęcia nowych obowiąz…	Nie	Nie	Nie	Nie	Raczej się nie zgadzam	Zdecydowanie się zgadzam	Zdecydowanie się zgadzam	Zdecydowanie się zgadzam	Zdecydowanie się zgadzam	Zdecydowanie się zgadzam	Nie, nie zaobserwowałem/zaobserwowałam znaczących zmian	Często	5	5	Boję się tego, że zarażę swoich bliskich;	Tak, zaufanie pacjentów zmalało	Zmieniło się całkowicie	Mniej czasu dla rodziny;Mniej czasu / brak czasu wolnego;Mniej czasu / brak czasu na zadbanie o siebie (zdrowie, wygląd itp.);Ograniczenie kontaktów towarzyskich;Konieczność zmiany codziennych nawyków (np. w związku nauką zdalną dziecka);Pogorszenie się relacji z bliskimi;Kryzys w relacjach z partnerem/partnerką/mężem/żoną;	Unikano kontaktów ze mną i/lub z moją rodziną;		Małżonek / partner / małżonka / partnerka;Znajomi/przyjaciele;Bezpośredni przełożony;Koleżanki/koledzy z zespołu, w którym pracuję;Wiara / religia;	3	5	Picie alkoholu;Problemy z zasypianiem;Większa skłonność do konfliktów z otoczeniem;Spożywanie większej liczby posiłków niż dotychczas;	Zażywanie leków uspokajających;Spożywanie mniejszej liczby posiłków niż dotychczas;Objawy depresyjne;	1	4	Tak korzystałam/em prywatnie z pomocy psychologa/psychiatry	Zdecydowanie się nie zgadzam	Zdecydowanie się nie zgadzam	Raczej się nie zgadzam	Zdecydowanie się nie zgadzam	Raczej się zgadzam	Raczej się nie zgadzam	Raczej się zgadzam	Raczej się zgadzam	Zdecydowanie się zgadzam	Raczej się nie zgadzam	Zdecydowanie się zgadzam	Zdecydowanie się zgadzam	Raczej się zgadzam	Zdecydowanie się nie zgadzam	Zdecydowanie się zgadzam	Raczej się nie zgadzam	Zdecydowanie się nie zgadzam	Raczej się nie zgadzam	Raczej się nie zgadzam
49	Zmienił się w niewielkim stopniu	Zmiana sposobu komunikowania z pacjentem/rodziną/personelem;Konieczność podjęcia nowych obowiązków;	Tak	Tak	Tak	Tak	Raczej się nie zgadzam	Zdecydowanie się zgadzam	Zdecydowanie się zgadzam	Zdecydowanie się zgadzam	Zdecydowanie się zgadzam	Zdecydowanie się zgadzam	Tak, relacje z członkami zespołu pogorszyły się	Często	6	6	Boję się tego, że się zarażę;Boję się tego, że zarażę swoich bliskich;Boję się tego, że nie będę mieć środków ochrony osobistej;Boję się własnej śmierci;	Nie, poziom zaufania nie zmienił się	Zmieniło się częściowo	Mniej czasu dla rodziny;Mniej czasu / brak czasu wolnego;Ograniczenie kontaktów towarzyskich;Konieczność zmiany codziennych nawyków (np. w związku nauką zdalną dziecka);Pogorszenie się relacji z bliskimi;Kryzys w relacjach z partnerem/partnerką/mężem/żoną;	Nie spotkałem/am się z żadnymi negatywnymi reakcjami;		Dziecko / dzieci;Sąsiedzi;Dalsza rodzina;Znajomi/przyjaciele;	4	4	Picie alkoholu;Zażywanie leków uspokajających;Problemy z zasypianiem;Spożywanie większej liczby posiłków niż dotychczas;Objawy depresyjne;	Problemy z zasypianiem;Spożywanie większej liczby posiłków niż dotychczas;Objawy depresyjne;	3	3	Nie korzystałam/em z pomocy psychologa/psychiatry, bo nie czuję takiej potrzeby	Zdecydowanie się nie zgadzam	Zdecydowanie się nie zgadzam	Raczej się nie zgadzam	Zdecydowanie się nie zgadzam	Zdecydowanie się nie zgadzam	Zdecydowanie się nie zgadzam	Raczej się zgadzam	Raczej się zgadzam	Raczej się zgadzam	Raczej się zgadzam	Raczej się zgadzam	Raczej się nie zgadzam	Raczej się nie zgadzam	Zdecydowanie się nie zgadzam	Zdecydowanie się zgadzam	Raczej się nie zgadzam	Raczej się nie zgadzam	Raczej się nie zgadzam	Raczej się nie zgadzam
58	Zmienił się częściowo	Większe obciążenie pracą związane ze zwiększoną absencją personelu (np. z powodu izolacji lub kwarantanny);Konieczność podjęcia nowych obowiązków;Większe obciążenie pracą związane z koniecznością czasochłonnego ubierania się w odzież ochronną;	Tak	Tak	Tak	Nie	Raczej się zgadzam	Zdecydowanie się zgadzam	Zdecydowanie się zgadzam	Zdecydowanie się zgadzam	Raczej się zgadzam	Zdecydowanie się zgadzam	Tak, relacje z członkami zespołu pogorszyły się	Często	5	6	Boję się tego, że zarażę swoich bliskich;Boję się tego, że z przemęczenia mogę popełnić błąd ;	Tak, zaufanie pacjentów wzrosło	Zmieniło się częściowo	Mniej czasu dla rodziny;Mniej czasu / brak czasu wolnego;Mniej czasu / brak czasu na zadbanie o siebie (zdrowie, wygląd itp.);Ograniczenie kontaktów towarzyskich;Konieczność zmiany codziennych nawyków (np. w związku nauką zdalną dziecka);	Nie spotkałem/am się z żadnymi negatywnymi reakcjami;		Małżonek / partner / małżonka / partnerka;Dziecko / dzieci;	6	6	Problemy z zasypianiem;Większa skłonność do konfliktów z otoczeniem;	Picie alkoholu;Większa skłonność do konfliktów z otoczeniem;	2	2	Nie korzystałam/em z pomocy psychologa/psychiatry, bo nie czuję takiej potrzeby	Raczej się zgadzam	Raczej się zgadzam	Raczej się nie zgadzam	Raczej się nie zgadzam	Raczej się nie zgadzam	Zdecydowanie się zgadzam	Zdecydowanie się nie zgadzam	Zdecydowanie się nie zgadzam	Raczej się zgadzam	Raczej się zgadzam	Zdecydowanie się zgadzam	Zdecydowanie się zgadzam	Zdecydowanie się zgadzam	Zdecydowanie się zgadzam	Zdecydowanie się zgadzam	Zdecydowanie się zgadzam	Raczej się nie zgadzam	Raczej się zgadzam	Raczej się zgadzam
76	Zmienił się całkowicie	Praca na innym oddziale;Konieczność podjęcia nowych obowiązków;Konieczność wypełniania dodatkowych dokumentów;Więcej czynności do wykonania przy pacjencie;Zmiana sposobu komunikowania z pacjentem/rodziną/personelem;Większe obciążenie pracą związane z koniecznością czasochłonnego ubierania się w odzież ochronną;Większe obciążenie pracą związane ze zwiększoną absencją personelu (np. z powodu izolac…	Nie	Nie	Nie	Nie	Zdecydowanie się nie zgadzam	Raczej się nie zgadzam	Raczej się nie zgadzam	Raczej się nie zgadzam	Raczej się nie zgadzam	Zdecydowanie się nie zgadzam	Nie, nie zaobserwowałem/zaobserwowałam znaczących zmian	Często	4	5	Boję się tego, że zarażę swoich bliskich;Boję się tego, że nie będę mógł pomóc pacjentowi, bo będzie mi brakować sprzętu;Boję się tego, że nie będę mógł pomóc pacjentowi ze względu na zbyt dużą liczbę obowiązków ;Boję się tego, że będę odpowiedzialny/a za błędy popełnione w związku z wykonywaniem pracy wykraczającej poza moje kompetencje ;Boję się tego, że z przemęczenia mogę popełnić błąd ;Boję …	Nie, poziom zaufania nie zmienił się	Zmieniło się całkowicie	Ograniczenie kontaktów towarzyskich;Konieczność zmiany codziennych nawyków (np. w związku nauką zdalną dziecka);Mniej czasu / brak czasu na zadbanie o siebie (zdrowie, wygląd itp.);Pogorszenie się stanu zdrowia;	Nie spotkałem/am się z żadnymi negatywnymi reakcjami;		Małżonek / partner / małżonka / partnerka;	4	6	Problemy z zasypianiem;	Problemy z zasypianiem;Zażywanie leków uspokajających;	3	3	Nie, nie korzystałam/em z pomocy psychologa/psychiatry, choć chciał(a)bym	Raczej się nie zgadzam	Raczej się nie zgadzam	Raczej się nie zgadzam	Raczej się nie zgadzam	Raczej się nie zgadzam	Raczej się zgadzam	Zdecydowanie się nie zgadzam	Raczej się zgadzam	Zdecydowanie się zgadzam	Zdecydowanie się zgadzam	Zdecydowanie się zgadzam	Zdecydowanie się zgadzam	Zdecydowanie się zgadzam	Zdecydowanie się nie zgadzam	Zdecydowanie się nie zgadzam	Raczej się nie zgadzam	Raczej się nie zgadzam	Raczej się nie zgadzam	Raczej się nie zgadzam
83	Zmienił się całkowicie	Konieczność podjęcia nowych obowiązków;Konieczność wypełniania dodatkowych dokumentów;Większe obciążenie pracą związane ze zwiększoną absencją personelu (np. z powodu izolacji lub kwarantanny);Konieczność radzenia sobie z hejtem w mediach związanym z odgórnymi ograniczeniami dotyczącymi odwiedzin pacjentów;praca zdalna;	Tak	Tak	Tak	Tak	Raczej się zgadzam	Zdecydowanie się zgadzam	Zdecydowanie się zgadzam	Raczej się zgadzam	Zdecydowanie się zgadzam	Zdecydowanie się zgadzam	Nie, nie zaobserwowałem/zaobserwowałam znaczących zmian	Nie pracuję w szpitalu / nie mam kontaktu z rodziną pacjenta	4	4	Boję się tego, że z przemęczenia mogę popełnić błąd ;Boję się tego, że się zarażę;Boję się tego, że zarażę swoich bliskich;	Tak, zaufanie pacjentów zdecydowanie zmalało	Zmieniło się całkowicie	Ograniczenie kontaktów towarzyskich;Pogorszenie się stanu zdrowia;Pogorszenie się relacji z bliskimi;	Unikano kontaktów ze mną i/lub z moją rodziną;		Małżonek / partner / małżonka / partnerka;Dziecko / dzieci;Wnuk / wnuki;Bezpośredni przełożony;Koleżanki/koledzy z zespołu, w którym pracuję;Wiara / religia;	5	5	Zażywanie leków uspokajających;Problemy z zasypianiem;Spożywanie większej liczby posiłków niż dotychczas;Objawy depresyjne;	Problemy z zasypianiem;Spożywanie większej liczby posiłków niż dotychczas;	5	5	Nie korzystałam/em z pomocy psychologa/psychiatry, bo nie czuję takiej potrzeby	Zdecydowanie się zgadzam	Zdecydowanie się zgadzam	Zdecydowanie się zgadzam	Zdecydowanie się zgadzam	Zdecydowanie się zgadzam	Zdecydowanie się zgadzam	Zdecydowanie się nie zgadzam	Zdecydowanie się nie zgadzam	Zdecydowanie się zgadzam	Zdecydowanie się zgadzam	Zdecydowanie się nie zgadzam	Zdecydowanie się zgadzam	Zdecydowanie się zgadzam	Zdecydowanie się zgadzam	Zdecydowanie się zgadzam	Zdecydowanie się zgadzam	Zdecydowanie się zgadzam	Zdecydowanie się zgadzam	Zdecydowanie się zgadzam
84	Zmienił się w niewielkim stopniu	Więcej czynności do wykonania przy pacjencie;	Nie	Nie	Nie	Nie	Raczej się zgadzam	Raczej się zgadzam	Raczej się nie zgadzam	Raczej się zgadzam	Raczej się nie zgadzam	Raczej się zgadzam	Nie, nie zaobserwowałem/zaobserwowałam znaczących zmian	Nie pracuję w szpitalu / nie mam kontaktu z rodziną pacjenta	4	4	Boję się tego, że zarażę swoich bliskich;Boję się tego, że się zarażę;Boję się tego, że nie będę mieć środków ochrony osobistej;Boję się własnej śmierci;	Tak, zaufanie pacjentów zmalało	Zmieniło się w niewielkim stopniu	Ograniczenie kontaktów towarzyskich;Konieczność zmiany codziennych nawyków (np. w związku nauką zdalną dziecka);	Nie spotkałem/am się z żadnymi negatywnymi reakcjami;		Małżonek / partner / małżonka / partnerka;Dziecko / dzieci;	2	5	Problemy z zasypianiem;	Problemy z zasypianiem;	3	5	Nie korzystałam/em z pomocy psychologa/psychiatry, bo nie czuję takiej potrzeby	Raczej się nie zgadzam	Zdecydowanie się nie zgadzam	Raczej się nie zgadzam	Zdecydowanie się nie zgadzam	Raczej się zgadzam	Zdecydowanie się zgadzam	Zdecydowanie się nie zgadzam	Zdecydowanie się nie zgadzam	Zdecydowanie się zgadzam	Zdecydowanie się zgadzam	Zdecydowanie się zgadzam	Zdecydowanie się zgadzam	Zdecydowanie się zgadzam	Zdecydowanie się nie zgadzam	Zdecydowanie się zgadzam	Raczej się nie zgadzam	Raczej się nie zgadzam	Raczej się nie zgadzam	Raczej się nie zgadzam
86	Zmienił się całkowicie	Konieczność podjęcia nowych obowiązków;Konieczność wypełniania dodatkowych dokumentów;Więcej czynności do wykonania przy pacjencie;Większe obciążenie pracą związane ze zwiększoną absencją personelu (np. z powodu izolacji lub kwarantanny);	Tak	Nie	Nie	Tak	Raczej się nie zgadzam	Zdecydowanie się zgadzam	Zdecydowanie się nie zgadzam	Zdecydowanie się nie zgadzam	Raczej się zgadzam	Raczej się zgadzam	Tak, relacje z członkami zespołu pogorszyły się	Bardzo często	5	5	Boję się tego, że zarażę swoich bliskich;Boję się tego, że nie będę mógł pomóc pacjentowi, bo będzie mi brakować sprzętu;Boję się tego, że nie będę mógł pomóc pacjentowi ze względu na zbyt dużą liczbę obowiązków ;Boję się tego, że będę odpowiedzialny/a za błędy popełnione w związku z wykonywaniem pracy wykraczającej poza moje kompetencje ;Boję się tego, że nie będę mieć środków ochrony osobistej;	Tak, zaufanie pacjentów zdecydowanie zmalało	Zmieniło się całkowicie	Mniej czasu dla rodziny;Konieczność zmiany codziennych nawyków (np. w związku nauką zdalną dziecka);Pogorszenie się relacji z bliskimi;Kryzys w relacjach z partnerem/partnerką/mężem/żoną;	Unikano kontaktów ze mną i/lub z moją rodziną;		Małżonek / partner / małżonka / partnerka;Dziecko / dzieci;Pacjenci;	4	6	Problemy z zasypianiem;Objawy depresyjne;Spożywanie większej liczby posiłków niż dotychczas;Palenie papierosów;	Zażywanie leków uspokajających;Spożywanie mniejszej liczby posiłków niż dotychczas;Spożywanie większej liczby posiłków niż dotychczas;Objawy depresyjne;	5	6	Nie, nie korzystałam/em z pomocy psychologa/psychiatry, choć chciał(a)bym	Zdecydowanie się nie zgadzam	Zdecydowanie się nie zgadzam	Zdecydowanie się nie zgadzam	Zdecydowanie się nie zgadzam	Raczej się nie zgadzam	Zdecydowanie się nie zgadzam	Raczej się zgadzam	Zdecydowanie się zgadzam	Zdecydowanie się zgadzam	Raczej się zgadzam	Zdecydowanie się zgadzam	Zdecydowanie się zgadzam	Raczej się zgadzam	Raczej się nie zgadzam	Zdecydowanie się zgadzam	Raczej się zgadzam	Raczej się nie zgadzam	Raczej się zgadzam	Raczej się zgadzam
88	Zmienił się całkowicie	Konieczność podjęcia nowych obowiązków;Konieczność wypełniania dodatkowych dokumentów;Więcej czynności do wykonania przy pacjencie;Większe obciążenie pracą związane z koniecznością czasochłonnego ubierania się w odzież ochronną;	Tak	Tak	Tak	Tak	Raczej się zgadzam	Zdecydowanie się zgadzam	Raczej się zgadzam	Zdecydowanie się zgadzam	Zdecydowanie się zgadzam	Zdecydowanie się zgadzam	Tak, relacje z członkami zespołu pogorszyły się	Rzadko	5	5	Boję się tego, że zarażę swoich bliskich;Boję się własnej śmierci;	Tak, zaufanie pacjentów zdecydowanie zmalało	Zmieniło się częściowo	Ograniczenie kontaktów towarzyskich;	Nie spotkałem/am się z żadnymi negatywnymi reakcjami;		Małżonek / partner / małżonka / partnerka;	3	5	Problemy z zasypianiem;Większa skłonność do konfliktów z otoczeniem;	Problemy z zasypianiem;	4	4	Nie korzystałam/em z pomocy psychologa/psychiatry, bo nie czuję takiej potrzeby	Raczej się nie zgadzam	Raczej się nie zgadzam	Raczej się nie zgadzam	Zdecydowanie się nie zgadzam	Raczej się nie zgadzam	Zdecydowanie się zgadzam	Zdecydowanie się nie zgadzam	Zdecydowanie się nie zgadzam	Zdecydowanie się zgadzam	Raczej się zgadzam	Zdecydowanie się zgadzam	Raczej się zgadzam	Zdecydowanie się zgadzam	Raczej się zgadzam	Zdecydowanie się zgadzam	Raczej się zgadzam	Zdecydowanie się zgadzam	Raczej się zgadzam	Raczej się zgadzam
91	Zmienił się częściowo	Praca na innym oddziale;Konieczność podjęcia nowych obowiązków;Zmiana sposobu komunikowania z pacjentem/rodziną/personelem;	Tak	Tak	Tak	Tak	Raczej się zgadzam	Zdecydowanie się zgadzam	Zdecydowanie się zgadzam	Zdecydowanie się zgadzam	Zdecydowanie się zgadzam	Zdecydowanie się zgadzam	Nie, nie zaobserwowałem/zaobserwowałam znaczących zmian	W ogóle	5	6	Boję się wypalenia zawodowego w związku z bezsilnością w terapii wybranych ptc;	Tak, zaufanie pacjentów zdecydowanie zmalało	Zmieniło się w niewielkim stopniu	Mniej czasu / brak czasu na zadbanie o siebie (zdrowie, wygląd itp.);Mniej czasu / brak czasu wolnego;Ograniczenie kontaktów towarzyskich;	Nie spotkałem/am się z żadnymi negatywnymi reakcjami;		Małżonek / partner / małżonka / partnerka;Dziecko / dzieci;	6	6	Większa skłonność do konfliktów z otoczeniem;	Żadne z powyższych;	3	3	Nie korzystałam/em z pomocy psychologa/psychiatry, bo nie czuję takiej potrzeby	Zdecydowanie się nie zgadzam	Zdecydowanie się nie zgadzam	Zdecydowanie się nie zgadzam	Zdecydowanie się nie zgadzam	Zdecydowanie się zgadzam	Zdecydowanie się nie zgadzam	Raczej się nie zgadzam	Raczej się nie zgadzam	Raczej się nie zgadzam	Zdecydowanie się zgadzam	Zdecydowanie się zgadzam	Zdecydowanie się zgadzam	Zdecydowanie się zgadzam	Raczej się nie zgadzam	Raczej się zgadzam	Zdecydowanie się nie zgadzam	Zdecydowanie się nie zgadzam	Zdecydowanie się nie zgadzam	Zdecydowanie się nie zgadzam
94	Zmienił się częściowo	Konieczność wypełniania dodatkowych dokumentów;Więcej czynności do wykonania przy pacjencie;Zmiana sposobu komunikowania z pacjentem/rodziną/personelem;Większe obciążenie pracą związane ze zwiększoną absencją personelu (np. z powodu izolacji lub kwarantanny);Większe obciążenie pracą związane z koniecznością czasochłonnego ubierania się w odzież ochronną;	Nie	Nie	Nie	Nie	Raczej się zgadzam	Raczej się zgadzam	Raczej się zgadzam	Raczej się zgadzam	Zdecydowanie się zgadzam	Raczej się zgadzam	Nie, nie zaobserwowałem/zaobserwowałam znaczących zmian	Często	4	5	Boję się tego, że się zarażę;Boję się tego, że zarażę swoich bliskich;Boję się tego, że będę odpowiedzialny/a za błędy popełnione w związku z wykonywaniem pracy wykraczającej poza moje kompetencje ;Boję się śmierci pacjenta ;Boję się własnej śmierci;	Tak, zaufanie pacjentów zmalało	Zmieniło się całkowicie	Ograniczenie kontaktów towarzyskich;Mniej czasu / brak czasu na zadbanie o siebie (zdrowie, wygląd itp.);Mniej czasu dla rodziny;	Nie spotkałem/am się z żadnymi negatywnymi reakcjami;		Małżonek / partner / małżonka / partnerka;Dalsza rodzina;Znajomi/przyjaciele;Koleżanki/koledzy z zespołu, w którym pracuję;	3	6	Problemy z zasypianiem;Większa skłonność do konfliktów z otoczeniem;	Problemy z zasypianiem;Większa skłonność do konfliktów z otoczeniem;	3	5	Tak korzystałam/em prywatnie z pomocy psychologa/psychiatry	Zdecydowanie się nie zgadzam	Raczej się nie zgadzam	Zdecydowanie się nie zgadzam	Raczej się nie zgadzam	Raczej się nie zgadzam	Zdecydowanie się zgadzam	Raczej się nie zgadzam	Raczej się zgadzam	Zdecydowanie się zgadzam	Zdecydowanie się zgadzam	Raczej się nie zgadzam	Zdecydowanie się zgadzam	Zdecydowanie się zgadzam	Zdecydowanie się nie zgadzam	Zdecydowanie się zgadzam	Zdecydowanie się nie zgadzam	Zdecydowanie się nie zgadzam	Zdecydowanie się nie zgadzam	Zdecydowanie się nie zgadzam
109	Zmienił się w niewielkim stopniu	Zmiana sposobu komunikowania z pacjentem/rodziną/personelem;	Tak	Tak	Tak	Tak	Raczej się zgadzam	Zdecydowanie się zgadzam	Zdecydowanie się zgadzam	Raczej się zgadzam	Raczej się zgadzam	Zdecydowanie się zgadzam	Nie, nie zaobserwowałem/zaobserwowałam znaczących zmian	Nie pracuję w szpitalu / nie mam kontaktu z rodziną pacjenta	5	6	Boję się tego, że zarażę swoich bliskich;	Nie, poziom zaufania nie zmienił się	Zmieniło się częściowo	Ograniczenie kontaktów towarzyskich;	Nie spotkałem/am się z żadnymi negatywnymi reakcjami;		Znajomi/przyjaciele;Koleżanki/koledzy z zespołu, w którym pracuję;	4	4	Żadne z powyższych;	Żadne z powyższych;	3	3	Nie korzystałam/em z pomocy psychologa/psychiatry, bo nie czuję takiej potrzeby	Zdecydowanie się nie zgadzam	Zdecydowanie się nie zgadzam	Zdecydowanie się nie zgadzam	Zdecydowanie się nie zgadzam	Raczej się nie zgadzam	Zdecydowanie się zgadzam	Raczej się nie zgadzam	Raczej się zgadzam	Raczej się zgadzam	Raczej się zgadzam	Raczej się nie zgadzam	Raczej się nie zgadzam	Raczej się nie zgadzam	Zdecydowanie się nie zgadzam	Raczej się nie zgadzam	Zdecydowanie się nie zgadzam	Raczej się zgadzam	Raczej się nie zgadzam	Raczej się nie zgadzam
172	Zmienił się w niewielkim stopniu	Większe obciążenie pracą związane ze zwiększoną absencją personelu (np. z powodu izolacji lub kwarantanny);Większe obciążenie pracą związane z koniecznością czasochłonnego ubierania się w odzież ochronną;	Tak	Tak	Tak	Tak	Raczej się zgadzam	Raczej się zgadzam	Raczej się zgadzam	Raczej się zgadzam	Raczej się zgadzam	Raczej się zgadzam	Tak, relacje z członkami zespołu polepszyły się	Bardzo rzadko	5	5	Boję się tego, że zarażę swoich bliskich;	Nie, poziom zaufania nie zmienił się	Zmieniło się częściowo	Mniej czasu / brak czasu na zadbanie o siebie (zdrowie, wygląd itp.);Ograniczenie kontaktów towarzyskich;	Nie spotkałem/am się z żadnymi negatywnymi reakcjami;		Małżonek / partner / małżonka / partnerka;	3	5	Żadne z powyższych;	Żadne z powyższych;	4	5	Nie korzystałam/em z pomocy psychologa/psychiatry, bo nie czuję takiej potrzeby	Raczej się zgadzam	Raczej się zgadzam	Raczej się zgadzam	Raczej się zgadzam	Raczej się zgadzam	Raczej się zgadzam	Zdecydowanie się nie zgadzam	Zdecydowanie się nie zgadzam	Raczej się zgadzam	Raczej się zgadzam	Raczej się zgadzam	Raczej się zgadzam	Raczej się zgadzam	Zdecydowanie się zgadzam	Zdecydowanie się zgadzam	Zdecydowanie się zgadzam	Zdecydowanie się zgadzam	Zdecydowanie się zgadzam	Zdecydowanie się zgadzam
177	Zmienił się częściowo	Wydłużone dyżury / godziny pracy;Praca na innym oddziale;Konieczność podjęcia nowych obowiązków;Zmiana sposobu komunikowania z pacjentem/rodziną/personelem;Większe obciążenie pracą związane ze zwiększoną absencją personelu (np. z powodu izolacji lub kwarantanny);Większe obciążenie pracą związane z koniecznością czasochłonnego ubierania się w odzież ochronną;Ograniczenie możliwości podejmowania pr…	Nie	Nie	Nie	Nie	Raczej się nie zgadzam	Raczej się zgadzam	Raczej się zgadzam	Raczej się zgadzam	Raczej się zgadzam	Raczej się zgadzam	Tak, relacje z członkami zespołu pogorszyły się	Rzadko	4	4	Boję się tego, że się zarażę;Boję się tego, że zarażę swoich bliskich;Boję się tego, że nie będę mógł pomóc pacjentowi, bo będzie mi brakować sprzętu;Boję się tego, że nie będę mógł pomóc pacjentowi ze względu na zbyt dużą liczbę obowiązków ;Boję się tego, że z przemęczenia mogę popełnić błąd ;	Tak, zaufanie pacjentów zdecydowanie zmalało	Zmieniło się częściowo	Ograniczenie kontaktów towarzyskich;Pogorszenie się stanu zdrowia;	Unikano kontaktów ze mną i/lub z moją rodziną;		Małżonek / partner / małżonka / partnerka;Dziecko / dzieci;Koleżanki/koledzy z zespołu, w którym pracuję;	4	6	Palenie papierosów;Problemy z zasypianiem;Większa skłonność do konfliktów z otoczeniem;Spożywanie większej liczby posiłków niż dotychczas;Objawy depresyjne;	Problemy z zasypianiem;Spożywanie większej liczby posiłków niż dotychczas;Objawy depresyjne;	5	5	Nie, nie korzystałam/em z pomocy psychologa/psychiatry, choć chciał(a)bym	Raczej się zgadzam	Raczej się nie zgadzam	Zdecydowanie się nie zgadzam	Raczej się nie zgadzam	Raczej się nie zgadzam	Raczej się nie zgadzam	Raczej się nie zgadzam	Raczej się zgadzam	Zdecydowanie się nie zgadzam	Zdecydowanie się nie zgadzam	Zdecydowanie się nie zgadzam	Zdecydowanie się zgadzam	Zdecydowanie się zgadzam	Raczej się nie zgadzam	Zdecydowanie się zgadzam	Raczej się zgadzam	Raczej się zgadzam	Raczej się zgadzam	Raczej się zgadzam
214	Zmienił się w niewielkim stopniu	Konieczność podjęcia nowych obowiązków;Konieczność wypełniania dodatkowych dokumentów;Więcej czynności do wykonania przy pacjencie;Zmiana sposobu komunikowania z pacjentem/rodziną/personelem;Większe obciążenie pracą związane ze zwiększoną absencją personelu (np. z powodu izolacji lub kwarantanny);Większe obciążenie pracą związane z koniecznością czasochłonnego ubierania się w odzież ochronną;Koni…	Tak	Tak	Tak	Brak odpowiedzi	Raczej się zgadzam	Raczej się zgadzam	Zdecydowanie się zgadzam	Zdecydowanie się zgadzam	Raczej się zgadzam	Zdecydowanie się zgadzam	Nie, nie zaobserwowałem/zaobserwowałam znaczących zmian	Bardzo rzadko	5	5	Boję się tego, że się zarażę;Boję się tego, że zarażę swoich bliskich;Boję się tego, że nie będę mógł pomóc pacjentowi ze względu na zbyt dużą liczbę obowiązków ;Boję się tego, że z przemęczenia mogę popełnić błąd ;Boję się śmierci pacjenta ;Boję się własnej śmierci;	Tak, zaufanie pacjentów zmalało	Zmieniło się częściowo	Ograniczenie kontaktów towarzyskich;Konieczność zmiany codziennych nawyków (np. w związku nauką zdalną dziecka);Pogorszenie się stanu zdrowia;	Nie spotkałem/am się z żadnymi negatywnymi reakcjami;		Małżonek / partner / małżonka / partnerka;Dziecko / dzieci;Sąsiedzi;Dalsza rodzina;Znajomi/przyjaciele;Psycholog/psychiatra ;	4	5	Większa skłonność do konfliktów z otoczeniem;	Żadne z powyższych;	3	4	Tak korzystałam/em prywatnie z pomocy psychologa/psychiatry	Raczej się zgadzam	Raczej się zgadzam	Raczej się zgadzam	Raczej się zgadzam	Raczej się zgadzam	Raczej się zgadzam	Zdecydowanie się nie zgadzam	Raczej się nie zgadzam	Raczej się zgadzam	Raczej się zgadzam	Raczej się zgadzam	Raczej się zgadzam	Zdecydowanie się zgadzam	Raczej się nie zgadzam	Raczej się zgadzam	Raczej się nie zgadzam	Raczej się nie zgadzam	Raczej się nie zgadzam	Raczej się nie zgadzam
[truncated: 29 more columns]
